# Supplementary material for: Development of alternative herbals remedy for gastric cancer based on transcriptomic analysis of immune infiltration and ferroptosis
Source: Front Genet. 2023 Mar 3;14:1086368. doi: 10.3389/fgene.2023.1086368 (PMC10020191; doi:10.3389/fgene.2023.1086368)
Supplement: Supplementary file 1 [file Table2.xlsx]

## Sheet: FerDEGs
	logFC	AveExpr	t	P.Value	adj.P.Val	B	change
RPL8	0.684607	14.6778	8.76385	7.3e-13	1.01e-10	19.0053	stable
MT1G	-1.9794	12.7417	-8.62992	1.29e-12	1.01e-10	18.4534	down
PANX1	0.799538	8.75601	7.8193	3.98e-11	2.09e-09	15.1074	stable
CA9	-2.09971	10.4848	-7.7161	6.17e-11	2.42e-09	14.6817	down
BID	0.949257	9.13993	7.24672	4.47e-10	1.41e-08	12.7512	stable
GPX4	0.661029	12.2822	7.11787	7.69e-10	2.01e-08	12.2235	stable
NOX4	2.25891	6.1839	7.06065	9.78e-10	2.19e-08	11.9896	up
NCOA4	-0.512618	13.1751	-6.87168	2.16e-09	4.24e-08	11.2192	stable
ACSL3	-0.777777	10.958	-6.47402	1.13e-08	1.97e-07	9.61097	stable
PROM2	-1.8067	10.8552	-6.34321	1.94e-08	3.04e-07	9.08664	down
HILPDA	1.4174	9.01589	6.31074	2.21e-08	3.16e-07	8.95689	up
FTH1	0.537421	14.9339	6.22658	3.13e-08	4.09e-07	8.62142	stable
HSF1	1.56368	8.1497	6.19459	3.57e-08	4.31e-07	8.49424	up
HSPB1	0.95665	12.2866	6.17637	3.84e-08	4.31e-07	8.42187	stable
DUOX2	-2.98069	10.6228	-6.1207	4.82e-08	5.05e-07	8.20115	down
MYB	1.79864	8.83155	5.64321	3.32e-07	3.25e-06	6.33392	up
ACO1	-0.659564	10.9757	-5.62005	3.64e-07	3.36e-06	6.24466	stable
DNAJB6	0.732004	9.3048	5.5752	4.35e-07	3.79e-06	6.07221	stable
MUC1	-1.32976	12.9489	-5.47667	6.42e-07	5.31e-06	5.69517	down
HMGB1	0.672132	12.5366	5.32727	1.16e-06	9.07e-06	5.12854	stable
NF2	1.40087	6.09009	5.23624	1.65e-06	1.23e-05	4.78641	up
SAT1	-0.422269	13.9789	-5.19216	1.95e-06	1.39e-05	4.62167	stable
KEAP1	0.485784	9.94808	5.15593	2.25e-06	1.52e-05	4.48671	stable
AKR1C3	-2.06491	12.8734	-5.14755	2.32e-06	1.52e-05	4.45555	down
SCP2	-0.603382	12.7303	-4.97989	4.42e-06	2.77e-05	3.83697	stable
WIPI1	-0.607887	9.67973	-4.91693	5.61e-06	3.39e-05	3.60714	stable
HRAS	0.597566	9.10617	4.43153	3.39e-05	0.000197204	1.88508	stable
ELAVL1	0.354909	11.7577	4.32489	4.98e-05	0.000279029	1.51969	stable
TNFAIP3	0.867969	9.98407	4.20026	7.74e-05	0.000419251	1.09914	stable
NQO1	-1.46656	10.7109	-4.17683	8.41e-05	0.000440082	1.0209	down
SLC1A5	0.552185	10.0357	4.13803	9.63e-05	0.00048791	0.891877	stable
RB1	0.318379	11.7157	4.09278	0.000112795	0.000553402	0.742345	stable
HIF1A	0.311663	13.1958	4.06631	0.000123643	0.000588243	0.65534	stable
TP53	0.65505	10.4169	3.98045	0.000166191	0.000753797	0.375481	stable
ENPP2	-0.890028	10.9774	-3.97722	0.000168044	0.000753797	0.364997	stable
PML	1.28154	6.10916	3.95268	0.000182743	0.000796961	0.285749	up
CBS	-0.810218	8.76698	-3.8869	0.0002285	0.000969579	0.0747893	stable
TGFBR1	1.27881	5.3121	3.86737	0.000244074	0.00099108	0.0126033	up
LAMP2	0.468846	11.7196	3.86481	0.000246192	0.00099108	0.0044577	stable
CD44	0.86908	9.97889	3.78336	0.000323454	0.00125032	-0.252617	stable
ACSF2	-0.603367	8.7399	-3.78053	0.000326516	0.00125032	-0.261481	stable
ATG13	-0.578069	9.92809	-3.68116	0.000453476	0.00169513	-0.570085	stable
LONP1	0.402567	10.1359	3.66496	0.000478204	0.00170781	-0.619891	stable
GABARAPL1	-0.673486	8.33367	-3.66469	0.000478623	0.00170781	-0.620711	stable
MTOR	0.426413	8.18398	3.56928	0.000652506	0.00227652	-0.910937	stable
NOX1	1.65372	4.52185	3.529	0.000742655	0.00253471	-1.03188	up
MAPK3	-0.48824	10.0388	-3.49019	0.000840607	0.00280798	-1.14752	stable
CHAC1	-1.15833	8.36584	-3.43173	0.00101152	0.0033085	-1.32	down
ISCU	-0.423551	13.0916	-3.38947	0.001155	0.00370071	-1.4434	stable
TLR4	1.09335	5.33012	3.34218	0.00133826	0.00413791	-1.58019	up
TFRC	0.575238	12.2319	3.34076	0.00134416	0.00413791	-1.58427	stable
CYBB	0.586759	8.3659	3.08271	0.00293586	0.00886403	-2.3056	stable
YY1AP1	0.242342	10.6465	3.00033	0.00373676	0.0110693	-2.52668	stable
CHMP6	0.630628	8.3982	2.96639	0.00412227	0.0119851	-2.61642	stable
GCH1	0.38963	10.6941	2.94498	0.00438412	0.0125147	-2.67263	stable
HELLS	1.19701	6.19837	2.93692	0.00448664	0.0125786	-2.69371	up
CDKN1A	-0.426759	11.2386	-2.92234	0.00467777	0.0128844	-2.73174	stable
KRAS	-1.0148	5.36888	-2.86702	0.00547324	0.0148155	-2.87463	down
ATF4	-0.245461	13.1017	-2.83931	0.0059169	0.015745	-2.94538	stable
ALOXE3	0.607437	7.45264	2.72757	0.00806302	0.0210982	-3.22522	stable
NFE2L2	-0.889923	8.34381	-2.6914	0.00889728	0.0228675	-3.31385	stable
ALOX12B	0.471356	4.79622	2.68592	0.00903048	0.0228675	-3.32721	stable
BRD4	0.316832	10.9216	2.61082	0.0110463	0.0275281	-3.50789	stable
HMOX1	0.496438	9.37346	2.56296	0.0125355	0.0307461	-3.62082	stable
GOT1	-0.403706	10.778	-2.55712	0.0127293	0.0307461	-3.6345	stable
ACSL4	-0.791585	7.03441	-2.54778	0.0130445	0.0310302	-3.65629	stable
CISD1	0.322673	11.0169	2.51572	0.0141814	0.0329608	-3.73062	stable
ANO6	0.238034	11.3186	2.50826	0.0144586	0.0329608	-3.74781	stable
GABARAPL2	-0.199902	12.3473	-2.50753	0.014486	0.0329608	-3.74949	stable
NRAS	0.382681	9.65908	2.45531	0.0165692	0.0370211	-3.86855	stable
FADS2	0.73078	6.83549	2.45125	0.016742	0.0370211	-3.87773	stable
IFNG	0.691518	6.84671	2.41368	0.0184181	0.0401618	-3.96195	stable
TP63	-0.662483	4.75574	-2.37588	0.0202548	0.0435617	-4.0456	stable
IREB2	0.587076	5.96414	2.36779	0.0206684	0.0438505	-4.06335	stable
SLC3A2	0.380461	9.74786	2.31936	0.0233058	0.0487868	-4.16857	stable
PHKG2	-0.610394	4.84643	-2.26971	0.0263149	0.054361	-4.2745	stable
MAP1LC3A	0.313205	9.08229	2.23876	0.0283599	0.0578248	-4.33954	stable
ATG5	-0.168913	11.0137	-2.19088	0.0317997	0.0640071	-4.43864	stable
PIK3CA	0.464909	8.7558	2.17466	0.0330451	0.065534	-4.47179	stable
JUN	-0.284451	12.4423	-2.17022	0.0333931	0.065534	-4.48082	stable
TAZ	0.311646	5.05956	2.15948	0.0342487	0.0663833	-4.5026	stable
SOCS1	0.510004	5.2015	2.01167	0.0481144	0.0921214	-4.79283	stable
ACVR1B	-0.517997	8.61304	-1.97386	0.0523546	0.0990323	-4.86414	stable
G6PD	0.293656	9.22776	1.92135	0.058769	0.109842	-4.96116	stable
SLC40A1	-0.239274	13.4747	-1.88314	0.063846	0.117927	-5.03029	stable
EGFR	-0.607489	8.75839	-1.78203	0.0790922	0.144389	-5.20715	stable
MIOX	0.547282	5.44909	1.72717	0.0885572	0.159785	-5.29937	stable
BACH1	0.200425	10.2731	1.72164	0.0895609	0.159785	-5.30852	stable
FANCD2	-0.287875	7.39468	-1.7131	0.0911308	0.160759	-5.3226	stable
SLC7A11	-0.241408	7.60395	-1.64505	0.104453	0.182212	-5.43247	stable
FBXW7	-0.220292	8.23901	-1.616	0.110603	0.190821	-5.47813	stable
TF	-0.811322	6.0556	-1.59682	0.114822	0.195474	-5.50786	stable
CDO1	-0.349143	7.87851	-1.59249	0.11579	0.195474	-5.51452	stable
ARNTL	0.304483	8.64154	1.55287	0.124973	0.208037	-5.57472	stable
TMBIM4	0.424279	6.60382	1.54908	0.125882	0.208037	-5.58041	stable
ALOX5	0.314173	7.54419	1.52092	0.132796	0.217176	-5.62226	stable
PRKAA1	0.466849	5.07203	1.4852	0.141992	0.229822	-5.67429	stable
DUOX1	-0.314638	6.52659	-1.35929	0.178429	0.285851	-5.84843	stable
LINC00472	-0.373949	4.32176	-1.33655	0.185709	0.294509	-5.87832	stable
MAPK14	0.126691	9.8641	1.33062	0.187644	0.294601	-5.88604	stable
ATF3	0.379025	7.30401	1.32279	0.190219	0.295688	-5.89617	stable
DPP4	0.669994	6.5588	1.30147	0.197373	0.3038	-5.92348	stable
MAPK1	0.200507	8.3568	1.29418	0.199868	0.304653	-5.93274	stable
ATG16L1	0.356128	6.08694	1.24087	0.218804	0.328783	-5.99882	stable
BAP1	0.185646	8.51261	1.23793	0.219887	0.328783	-6.0024	stable
NOX3	0.207001	3.6893	1.20529	0.232159	0.343857	-6.04146	stable
PGD	-0.303748	6.55078	-1.17205	0.245161	0.359723	-6.08023	stable
AIFM2	0.347703	8.34474	1.15518	0.251954	0.366267	-6.09949	stable
STAT3	0.104365	12.1502	1.1328	0.261171	0.376183	-6.12464	stable
ALOX15B	0.313247	5.73178	1.10505	0.272932	0.389548	-6.15517	stable
BECN1	0.311656	5.019	1.0883	0.280203	0.393079	-6.17324	stable
CDKN2A	0.445384	6.2949	1.08782	0.280413	0.393079	-6.17375	stable
SCD	0.289219	9.38489	1.03561	0.303956	0.42049	-6.22834	stable
CAV1	0.235537	10.2316	1.03266	0.305324	0.42049	-6.23135	stable
EGLN2	0.195992	3.72486	1.00975	0.316102	0.431548	-6.25443	stable
IDH1	-0.125276	13.0074	-1.00289	0.319374	0.432257	-6.26123	stable
FLT3	-0.255778	6.29361	-0.981727	0.329623	0.442315	-6.28196	stable
WIPI2	0.139791	7.58849	0.902755	0.369759	0.491968	-6.35549	stable
EMC2	0.0749747	11.2915	0.870132	0.387209	0.510091	-6.38411	stable
PEBP1	0.134678	12.0563	0.865223	0.389879	0.510091	-6.38833	stable
ULK2	0.213547	6.53741	0.84698	0.399899	0.518877	-6.4038	stable
HSPA5	0.0597635	14.181	0.800743	0.425996	0.548208	-6.44156	stable
VDAC2	-0.0675783	13.2228	-0.785617	0.434749	0.550528	-6.45346	stable
EPAS1	-0.090493	12.4566	-0.785509	0.434812	0.550528	-6.45354	stable
ULK1	-0.172279	7.79718	-0.771483	0.443023	0.556437	-6.46438	stable
GCLC	-0.193361	5.68279	-0.753162	0.453884	0.565554	-6.47824	stable
NOX5	-0.18727	6.44378	-0.746296	0.457993	0.566181	-6.48335	stable
GLS2	-0.203976	2.53943	-0.733331	0.465811	0.571346	-6.49288	stable
ZFP36	-0.122012	12.165	-0.719298	0.474357	0.577319	-6.503	stable
PRKAA2	0.219596	5.28917	0.669912	0.505123	0.606585	-6.5371	stable
SNX4	0.0847456	9.00898	0.664474	0.508575	0.606585	-6.54071	stable
CS	-0.0731055	12.4001	-0.662243	0.509995	0.606585	-6.54218	stable
TFR2	0.10096	7.56613	0.628676	0.531612	0.627542	-6.56374	stable
ATG4D	0.0581798	8.6088	0.572769	0.56864	0.666243	-6.59718	stable
MAPK9	0.0492013	10.3365	0.556358	0.579745	0.674222	-6.60641	stable
MTDH	-0.0584555	9.56611	-0.528688	0.598698	0.691144	-6.62138	stable
NFS1	0.115729	7.48614	0.438895	0.662092	0.756418	-6.66471	stable
MAPK8	0.0972559	7.13119	0.435037	0.664877	0.756418	-6.66639	stable
SQSTM1	0.0442236	12.2049	0.407162	0.685134	0.77031	-6.67811	stable
SESN2	0.0753338	9.04307	0.404747	0.6869	0.77031	-6.67909	stable
PRDX6	0.0405437	12.0593	0.360661	0.719441	0.80108	-6.69595	stable
ALOX15	0.0782277	4.69875	0.270492	0.787579	0.870774	-6.72439	stable
ALOX12	0.0662579	6.52208	0.248579	0.804416	0.88317	-6.73007	stable
SLC38A1	0.0430454	10.4894	0.228918	0.819602	0.890293	-6.73477	stable
CISD2	0.0198878	10.359	0.225505	0.822245	0.890293	-6.73554	stable
ATG3	0.0314275	7.39722	0.20467	0.838425	0.901595	-6.74003	stable
ABCC1	0.0150293	10.7705	0.191294	0.848851	0.906596	-6.74268	stable
FH	-0.0589357	8.91574	-0.177623	0.859533	0.907421	-6.7452	stable
ATM	0.0518964	5.91996	0.175514	0.861183	0.907421	-6.74557	stable
LPIN1	-0.0267077	6.38852	-0.0909367	0.927803	0.971101	-6.75685	stable
LPCAT3	-0.0147103	8.52048	-0.0577673	0.954099	0.987997	-6.75932	stable
ATG7	0.0163476	4.85432	0.0547022	0.956532	0.987997	-6.75949	stable
PLIN2	-0.00791562	10.2748	-0.0465693	0.962989	0.988166	-6.7599	stable
CHMP5	-0.00181205	12.1472	-0.0175972	0.98601	0.99955	-6.76083	stable
AKR1C1	-0.0031481	4.61228	-0.0121898	0.990309	0.99955	-6.76091	stable
SRC	-0.000536438	3.1184	-0.00445364	0.996459	0.99955	-6.76098	stable
SIRT1	-5.12e-05	10.3205	-0.000566619	0.99955	0.99955	-6.76099	stable
