# Supplementary material for: Development of alternative herbals remedy for gastric cancer based on transcriptomic analysis of immune infiltration and ferroptosis
Source: Front Genet. 2023 Mar 3;14:1086368. doi: 10.3389/fgene.2023.1086368 (PMC10020191; doi:10.3389/fgene.2023.1086368)
Supplement: Supplementary file 2 [file Table3.xlsx]

## Sheet: ImmDEGs
	logFC	AveExpr	t	P.Value	adj.P.Val	B	change
ESRRG	-5.03265	9.40842	-11.3477	1.4e-17	1.76e-14	29.6359	down
CTSB	1.55323	12.8381	10.2011	1.56e-15	6.72e-13	25.0196	up
GHRL	-3.05194	9.40439	-10.1937	1.6e-15	6.72e-13	24.9895	down
CHGA	-4.44577	9.89566	-10.0168	3.36e-15	8.84e-13	24.2658	down
PGRMC2	-0.977558	11.401	-10.0057	3.51e-15	8.84e-13	24.2203	stable
TNFRSF12A	1.9912	9.38266	9.5339	2.55e-14	4.96e-12	22.2781	up
TNFRSF10B	2.45968	7.05042	9.51487	2.76e-14	4.96e-12	22.1994	up
PDGFD	-1.8549	10.0063	-9.38355	4.8e-14	7.55e-12	21.6558	down
ADRB2	-1.64685	8.29526	-9.33708	5.84e-14	8.17e-12	21.4632	down
PGF	2.34453	6.76712	9.09525	1.63e-13	2.05e-11	20.4591	up
LIF	1.91514	8.24105	9.04709	2e-13	2.28e-11	20.2588	up
BMP5	-2.54715	5.80727	-8.57079	1.51e-12	1.55e-10	18.273	down
PDIA2	-3.39597	7.64873	-8.55768	1.6e-12	1.55e-10	18.2182	down
SST	-3.86611	9.62176	-8.5019	2.03e-12	1.82e-10	17.9853	down
PLAU	1.69896	9.90109	8.41777	2.9e-12	2.43e-10	17.6338	up
CACYBP	0.771281	11.9246	8.27265	5.38e-12	4.23e-10	17.0274	stable
S100A10	1.2629	14.0429	8.24509	6.05e-12	4.48e-10	16.9123	up
IFITM1	1.50998	13.5655	8.21	7.03e-12	4.91e-10	16.7656	up
PSMD3	0.92374	10.3462	8.17811	8.05e-12	5.33e-10	16.6323	stable
MIF	0.911613	13.5113	8.01184	1.63e-11	1.03e-09	15.9376	stable
ESM1	1.61708	7.59113	7.96785	1.97e-11	1.18e-09	15.7539	up
IL11	2.48113	5.32198	7.75956	4.79e-11	2.74e-09	14.8845	up
LTF	-4.9316	10.6473	-7.48883	1.51e-10	8.28e-09	13.7568	down
PTGDR2	-2.06541	7.12885	-7.43568	1.9e-10	9.94e-09	13.5358	down
CDK4	0.78007	11.4244	7.38988	2.3e-10	1.16e-08	13.3455	stable
TYMP	1.85533	8.56862	7.30434	3.31e-10	1.6e-08	12.9905	up
NR0B2	-1.82824	7.93848	-7.22355	4.66e-10	2.17e-08	12.6556	down
CTSE	-2.19547	13.3816	-7.13328	6.82e-10	3.07e-08	12.2821	down
GKN1	-5.48604	12.5012	-7.11263	7.44e-10	3.23e-08	12.1968	down
NOX4	2.25891	6.1839	7.06432	9.13e-10	3.76e-08	11.9972	up
BID	0.949257	9.13993	7.06085	9.26e-10	3.76e-08	11.983	stable
MUC5AC	-3.7875	11.7206	-7.05299	9.57e-10	3.76e-08	11.9505	down
ZYX	0.999996	10.4779	7.02938	1.06e-09	4.03e-08	11.8531	stable
GHR	-1.91731	8.03069	-6.98314	1.29e-09	4.76e-08	11.6625	down
CXCL17	-3.74448	11.4137	-6.95919	1.42e-09	5.06e-08	11.5638	down
PGC	-4.68135	12.9603	-6.95188	1.47e-09	5.06e-08	11.5337	down
HDGF	0.769426	12.3425	6.94818	1.49e-09	5.06e-08	11.5185	stable
VAV2	1.98137	6.3903	6.92472	1.64e-09	5.44e-08	11.422	up
CXCL8	2.88044	11.0667	6.85592	2.19e-09	7.08e-08	11.1392	up
MMP12	2.16625	11.4078	6.75109	3.41e-09	1.07e-07	10.7093	up
IL32	1.85214	10.5603	6.72105	3.86e-09	1.18e-07	10.5864	up
ACKR4	-1.78901	9.64502	-6.71651	3.94e-09	1.18e-07	10.5678	down
TMSB10	0.664315	15.0529	6.6713	4.76e-09	1.39e-07	10.383	stable
TNFRSF17	-2.76194	9.01382	-6.6328	5.59e-09	1.6e-07	10.2259	down
PSMD2	0.754035	11.1767	6.62485	5.78e-09	1.61e-07	10.1935	stable
AZGP1	-2.41044	10.4807	-6.59202	6.62e-09	1.81e-07	10.0597	down
IL24	1.87657	6.63447	6.58084	6.94e-09	1.86e-07	10.0142	up
OASL	-1.3847	9.85483	-6.5436	8.1e-09	2.12e-07	9.86262	down
LIFR	-2.01641	7.18998	-6.41566	1.38e-08	3.49e-07	9.34362	down
CCR10	-2.12001	6.16784	-6.41432	1.39e-08	3.49e-07	9.33818	down
CTSL	0.819542	10.7433	6.37872	1.61e-08	3.96e-07	9.19421	stable
BMP6	-1.16248	8.06956	-6.36396	1.71e-08	4.06e-07	9.13461	down
WNT5A	1.00791	10.0861	6.36294	1.72e-08	4.06e-07	9.13048	up
GPI	0.943292	11.9364	6.35925	1.74e-08	4.06e-07	9.11557	stable
OGFR	1.04207	8.91193	6.34787	1.83e-08	4.18e-07	9.06963	up
ADIPOR2	-0.775634	11.3118	-6.26989	2.52e-08	5.65e-07	8.75545	stable
GPER1	-2.51079	6.63885	-6.26623	2.56e-08	5.65e-07	8.74072	down
DUOX2	-2.98069	10.6228	-6.14305	4.25e-08	9.21e-07	8.24666	down
TNFRSF25	1.463	6.39297	6.06231	5.91e-08	1.24e-06	7.92443	up
FAM3B	-3.55517	10.575	-6.06124	5.94e-08	1.24e-06	7.92014	down
FGA	-3.08901	5.61318	-6.03317	6.66e-08	1.37e-06	7.80843	down
NR2C1	0.600256	9.20016	6.02612	6.85e-08	1.39e-06	7.78038	stable
AMHR2	-0.840705	5.68608	-5.97158	8.56e-08	1.71e-06	7.56382	stable
SYTL1	-1.07349	10.3289	-5.95606	9.12e-08	1.79e-06	7.50233	down
ISG15	1.41744	11.0379	5.94466	9.55e-08	1.85e-06	7.4572	up
ICAM1	1.45378	9.24531	5.90364	1.13e-07	2.13e-06	7.29499	up
NR3C2	-1.21807	9.6262	-5.90283	1.13e-07	2.13e-06	7.29179	down
BMP10	-1.23909	7.10539	-5.84904	1.41e-07	2.57e-06	7.07964	down
OSMR	1.65309	7.16952	5.84892	1.41e-07	2.57e-06	7.07915	up
PROCR	1.03668	9.89337	5.80449	1.69e-07	3.03e-06	6.90445	up
FGF13	-1.14459	8.30844	-5.79739	1.73e-07	3.06e-06	6.87655	down
IL19	-1.5153	7.33431	-5.79483	1.75e-07	3.06e-06	6.86652	down
MAP3K8	1.13524	8.58635	5.79197	1.77e-07	3.06e-06	6.85527	up
PPIA	0.374879	14.8837	5.78365	1.83e-07	3.12e-06	6.82263	stable
PRDX1	0.519407	13.5747	5.77088	1.93e-07	3.24e-06	6.77258	stable
S100A2	2.54644	7.68875	5.75652	2.05e-07	3.36e-06	6.71632	up
ADAR	0.489021	12.2909	5.75518	2.06e-07	3.36e-06	6.71105	stable
BPIFB6	-1.36512	6.12214	-5.67037	2.89e-07	4.65e-06	6.37984	down
S100A11	0.697666	14.1904	5.66807	2.92e-07	4.65e-06	6.37086	stable
IFNGR1	0.598298	12.5973	5.66005	3.01e-07	4.74e-06	6.33964	stable
PSMC4	0.714855	10.5596	5.65229	3.11e-07	4.83e-06	6.30946	stable
C5	-1.21912	8.17934	-5.60868	3.7e-07	5.68e-06	6.14002	down
CD79A	-1.29047	9.9251	-5.5919	3.96e-07	6e-06	6.07497	down
ANGPTL6	-1.45944	5.79	-5.57265	4.27e-07	6.39e-06	6.00044	down
ADRM1	0.626312	11.1963	5.57032	4.31e-07	6.39e-06	5.99142	stable
CD81	0.734238	12.7247	5.55817	4.53e-07	6.62e-06	5.94441	stable
CKLF	0.798122	9.70888	5.54216	4.83e-07	6.98e-06	5.88255	stable
OLR1	1.30134	7.30105	5.52872	5.09e-07	7.28e-06	5.83067	up
MMP9	1.39736	10.0508	5.52336	5.2e-07	7.35e-06	5.81001	up
AVP	-1.32202	5.37367	-5.51846	5.3e-07	7.41e-06	5.79109	down
JAG2	1.08959	7.72126	5.49541	5.81e-07	8.03e-06	5.70232	up
ANGPTL3	-1.63908	6.79522	-5.49206	5.89e-07	8.05e-06	5.68944	down
HSP90AA1	0.420301	14.079	5.46907	6.45e-07	8.73e-06	5.60103	stable
BIRC5	1.26483	8.18399	5.43545	7.37e-07	9.79e-06	5.47203	up
ACO1	-0.659564	10.9757	-5.43464	7.39e-07	9.79e-06	5.46893	stable
TNFRSF11B	1.72434	7.27504	5.4243	7.7e-07	1.01e-05	5.42933	up
IGHM	-2.42547	13.2467	-5.41535	7.98e-07	1.03e-05	5.39506	down
RXRG	-1.34369	6.25761	-5.39971	8.49e-07	1.09e-05	5.33523	down
BLNK	-0.952606	11.0678	-5.37068	9.51e-07	1.21e-05	5.22442	stable
NPY	-0.904407	8.02306	-5.35937	9.95e-07	1.24e-05	5.18131	stable
CXCL16	0.784355	10.7299	5.35937	9.95e-07	1.24e-05	5.1813	stable
ESRRB	-1.66525	5.72622	-5.29051	1.3e-06	1.61e-05	4.91964	down
BST2	1.42656	10.07	5.21156	1.77e-06	2.17e-05	4.62139	up
CXCL1	1.89475	10.4945	5.18746	1.95e-06	2.36e-05	4.53074	up
IL13RA2	1.90038	5.53944	5.18357	1.98e-06	2.37e-05	4.51613	up
HMGB1	0.672132	12.5366	5.17814	2.02e-06	2.4e-05	4.49575	stable
PAK4	0.95548	9.14102	5.16464	2.13e-06	2.5e-05	4.44509	stable
IL17RD	0.641526	8.38566	5.15681	2.19e-06	2.55e-05	4.41571	stable
PSMD14	0.434709	12.0196	5.15459	2.21e-06	2.55e-05	4.4074	stable
S100A3	1.35034	6.37266	5.10701	2.66e-06	3.04e-05	4.22951	up
AHNAK	-0.646332	12.3797	-5.07039	3.06e-06	3.47e-05	4.09308	stable
PSMD8	0.613243	11.4158	5.05697	3.23e-06	3.62e-05	4.04319	stable
NR3C1	-0.814673	10.9706	-5.04805	3.34e-06	3.72e-05	4.01009	stable
ISG20	-1.1065	10.6861	-5.04217	3.41e-06	3.77e-05	3.98827	down
TNFSF9	1.55008	7.58477	5.03706	3.48e-06	3.81e-05	3.96932	up
MET	0.927606	11.3087	5.01083	3.85e-06	4.18e-05	3.87216	stable
PNOC	-1.47907	7.67517	-4.99999	4.01e-06	4.32e-05	3.83209	down
IL10RB	-0.581662	10.8378	-4.98825	4.2e-06	4.48e-05	3.78874	stable
NCK1	0.823532	9.38738	4.96128	4.65e-06	4.92e-05	3.68933	stable
CST4	1.40322	8.90372	4.93573	5.13e-06	5.38e-05	3.59536	up
EDNRA	1.56298	7.79273	4.9257	5.33e-06	5.54e-05	3.55855	up
TNFRSF10A	1.17469	7.61007	4.89823	5.92e-06	6.1e-05	3.45793	up
SEMA4B	0.988115	10.1934	4.89369	6.02e-06	6.16e-05	3.44131	stable
NR2F2	-0.863467	9.15134	-4.87316	6.51e-06	6.6e-05	3.36629	stable
TRH	-0.946713	6.00724	-4.82176	7.9e-06	7.95e-05	3.17918	stable
REG1A	-2.73809	12.9138	-4.81643	8.06e-06	8.05e-05	3.15985	down
IL13RA1	0.517358	11.3069	4.80554	8.4e-06	8.32e-05	3.12034	stable
IFNL2	-0.933538	8.2269	-4.79185	8.84e-06	8.69e-05	3.07076	stable
IL9R	1.28201	5.40751	4.73376	1.1e-05	0.000107208	2.86115	up
CMTM5	-0.689538	7.99789	-4.71969	1.16e-05	0.000112125	2.81059	stable
PSMD4	0.448344	11.7179	4.70531	1.22e-05	0.000116633	2.75898	stable
CHGB	-1.73152	7.70823	-4.70504	1.22e-05	0.000116633	2.758	down
CXCL14	-2.04744	10.9989	-4.68329	1.33e-05	0.000125521	2.68014	down
CXCL9	1.80388	9.87522	4.6782	1.35e-05	0.000126968	2.66192	up
FAM3D	-1.45962	11.3329	-4.66393	1.43e-05	0.000132892	2.61095	down
FABP4	-2.19823	8.61675	-4.6305	1.61e-05	0.000149324	2.49185	down
TLR3	-0.99237	9.16659	-4.62417	1.65e-05	0.000151752	2.46933	stable
DAXX	0.611421	9.03537	4.61854	1.69e-05	0.000153823	2.44933	stable
STAT1	0.721337	12.8486	4.6123	1.73e-05	0.000156275	2.4272	stable
FAM3C	-0.486388	12.6789	-4.58825	1.89e-05	0.000169562	2.34198	stable
CRABP2	1.34838	7.96646	4.58565	1.91e-05	0.000169984	2.33277	up
FAS	0.936896	9.79982	4.55721	2.12e-05	0.000187411	2.23232	stable
C5AR1	1.02698	9.41972	4.52146	2.41e-05	0.000212179	2.10654	up
PGLYRP1	-1.13705	5.74807	-4.45069	3.12e-05	0.000271062	1.85918	down
ANGPTL2	0.822867	9.75643	4.44929	3.14e-05	0.000271062	1.85428	stable
EED	0.464486	10.2403	4.44861	3.15e-05	0.000271062	1.85194	stable
PDGFB	1.13134	6.5777	4.44648	3.17e-05	0.00027131	1.84453	up
PSMC3	0.726748	10.0271	4.44282	3.21e-05	0.000273089	1.83177	stable
LMBR1L	-0.522421	9.20406	-4.4366	3.29e-05	0.000277442	1.81018	stable
TAP1	0.957553	11.282	4.42289	3.45e-05	0.000289645	1.76257	stable
SPINK5	-1.62202	8.56198	-4.40479	3.69e-05	0.000307205	1.69987	down
UCN3	0.957687	7.12149	4.33503	4.74e-05	0.000392346	1.45959	stable
STC2	1.16975	5.46385	4.33155	4.8e-05	0.000394678	1.44766	up
HRAS	0.597566	9.10617	4.32544	4.91e-05	0.000400348	1.4267	stable
LEAP2	-0.873014	8.5797	-4.32395	4.93e-05	0.000400348	1.42161	stable
IL1RAP	0.849758	8.39345	4.3108	5.17e-05	0.000416956	1.37663	stable
TLR2	1.10613	8.17637	4.30334	5.31e-05	0.0004255	1.35115	up
FCER1G	1.18973	9.85098	4.29361	5.5e-05	0.000436569	1.31796	up
PTGS2	1.89309	6.32129	4.29261	5.52e-05	0.000436569	1.31453	up
PTH1R	-0.651162	8.08887	-4.29052	5.56e-05	0.000437081	1.30742	stable
BMP2	-0.832651	10.6363	-4.27639	5.85e-05	0.000456815	1.2593	stable
S100P	-1.167	14.2872	-4.26132	6.17e-05	0.000479013	1.20809	down
GREM2	-1.61879	7.11555	-4.24879	6.45e-05	0.000497769	1.16556	down
PLA2G2A	2.32568	10.837	4.2253	7.01e-05	0.000537703	1.0861	up
CCL4	1.01072	9.45029	4.22162	7.1e-05	0.000541455	1.07367	up
CX3CL1	1.45456	6.75249	4.17779	8.29e-05	0.000628256	0.926157	up
TNFAIP3	0.867969	9.98407	4.17062	8.5e-05	0.000640327	0.902107	stable
IGLV1-44	-0.984152	14.7836	-4.16824	8.57e-05	0.000640327	0.894131	stable
SEMA3E	-1.3466	6.13786	-4.16629	8.63e-05	0.000640327	0.887596	down
ARAF	-0.587206	10.3378	-4.16562	8.65e-05	0.000640327	0.885337	stable
DCK	0.489801	10.7618	4.14586	9.27e-05	0.000682323	0.819241	stable
FGR	0.920574	8.28996	4.14167	9.41e-05	0.000688379	0.805275	stable
GRN	0.386453	12.1574	4.1366	9.58e-05	0.000696684	0.788336	stable
DEFA6	-2.96072	7.23718	-4.1191	0.000101858	0.000733092	0.730043	down
TUBB3	0.672236	12.1619	4.11875	0.00010198	0.000733092	0.728901	stable
OXTR	0.687988	7.30261	4.10819	0.000105813	0.000756319	0.693793	stable
TNFSF15	0.663269	7.70126	4.10401	0.000107366	0.000761533	0.679921	stable
S100A6	0.660046	14.9351	4.10298	0.000107753	0.000761533	0.676505	stable
CCL11	-1.07087	10.6801	-4.10093	0.000108528	0.000762729	0.669682	down
NRG4	-1.44867	5.66995	-4.09555	0.000110583	0.000772853	0.651836	down
CBLC	1.70399	7.74951	4.09191	0.000111993	0.000778382	0.639785	up
CCL8	1.2108	8.34499	4.08279	0.000115608	0.000799091	0.60957	up
ILK	0.413395	10.7017	4.05	0.000129547	0.000890549	0.501337	stable
LTB4R	1.07271	6.1811	4.04076	0.000133759	0.00091385	0.470938	up
UNC93B1	0.729414	8.4868	4.0394	0.00013439	0.00091385	0.466465	stable
RFXANK	0.519499	9.24109	4.03361	0.000137105	0.000927299	0.447463	stable
PSMC5	0.438918	11.1572	4.02726	0.000140146	0.000942798	0.426622	stable
ELAVL1	0.354909	11.7577	4.02517	0.000141161	0.00094458	0.419763	stable
IGLC1	-0.718063	15.271	-4.00926	0.000149125	0.000991515	0.367644	stable
INSL6	-0.918358	4.15456	-4.00804	0.000149752	0.000991515	0.36366	stable
LEPR	-0.58087	8.02855	-4.00208	0.000152859	0.00100578	0.344165	stable
FSHB	-1.09381	6.33253	-4.00086	0.000153505	0.00100578	0.340158	down
KL	-1.2254	6.9726	-3.99257	0.000157944	0.0010295	0.313098	down
HBEGF	-0.861786	10.692	-3.99098	0.000158807	0.00102979	0.307927	stable
C3	1.27136	12.0375	3.98593	0.000161588	0.00104245	0.291449	up
DEFA5	-2.64919	8.94029	-3.97069	0.000170268	0.00109284	0.241807	down
PML	1.28154	6.10916	3.9553	0.000179477	0.0011461	0.191844	up
MC3R	-1.09217	6.47423	-3.94981	0.000182877	0.00116192	0.174047	down
TNFSF4	0.793481	7.95311	3.93781	0.000190531	0.00120447	0.135174	stable
THBS1	0.891269	4.73456	3.93213	0.000194256	0.00122187	0.116824	stable
LGR6	0.999507	7.7115	3.93005	0.000195642	0.00122447	0.110084	stable
GCG	-2.0409	6.51843	-3.91955	0.000202768	0.00126278	0.0761834	down
PSMD1	0.348831	11.4229	3.9136	0.00020691	0.00128223	0.0570222	stable
CXCL11	1.48431	8.39577	3.87939	0.000232383	0.00143303	-0.0529245	up
CXCL6	1.24766	7.91545	3.87165	0.000238543	0.00146128	-0.0776866	up
TGFBR1	1.27881	5.3121	3.87073	0.000239288	0.00146128	-0.0806379	up
IL33	-1.34404	9.38862	-3.85508	0.000252276	0.00153315	-0.130648	down
IDO1	1.69521	8.6186	3.85323	0.000253852	0.00153531	-0.13654	up
TNFRSF9	0.907488	7.67855	3.84736	0.00025893	0.00155341	-0.155274	stable
IL27RA	0.62644	8.96269	3.84692	0.000259313	0.00155341	-0.156673	stable
IL21R	1.09583	5.26671	3.84456	0.000261384	0.00155839	-0.164196	up
FGF9	-1.06187	7.65572	-3.84308	0.000262689	0.00155879	-0.168907	down
PLXND1	-0.450897	8.39	-3.84003	0.000265396	0.00156746	-0.178604	stable
PCSK1	-1.50856	5.70366	-3.83723	0.000267916	0.00157495	-0.187539	down
CXCL10	1.20032	10.4706	3.82456	0.000279571	0.00163581	-0.227796	up
PYY	-1.17021	5.07243	-3.81534	0.000288353	0.00167939	-0.257029	down
PAK2	0.748962	8.60308	3.81284	0.000290786	0.00168575	-0.264971	stable
ROBO3	1.02931	6.38851	3.8064	0.000297127	0.00171462	-0.285355	up
AQP9	1.64186	7.29305	3.78318	0.000321114	0.00184457	-0.358686	up
TRAV8-3	0.770424	6.54033	3.76879	0.000336907	0.0019265	-0.40401	stable
PROK2	1.7706	5.06609	3.75719	0.000350164	0.00199324	-0.440432	up
PSMC1	0.29323	11.8665	3.73584	0.000375883	0.00213001	-0.507292	stable
MICB	0.76563	9.36783	3.68471	0.000445014	0.00251044	-0.666388	stable
ZC3HAV1	-0.489583	10.6265	-3.67007	0.000466949	0.00261219	-0.711687	stable
SPP1	1.39106	4.39568	3.6699	0.000467204	0.00261219	-0.7122	up
IL1R2	-1.26533	11.5197	-3.64447	0.000507787	0.00282653	-0.790576	down
VEGFC	0.62998	8.05556	3.63897	0.000516994	0.00286511	-0.807478	stable
CCR1	0.627396	9.26008	3.63662	0.000520979	0.00287452	-0.814697	stable
CCL18	1.37636	10.5537	3.63414	0.00052521	0.00288521	-0.822303	up
BMPR2	0.82068	7.57561	3.60899	0.000570031	0.00311782	-0.899278	stable
INSL3	-0.475474	9.18624	-3.60246	0.000582257	0.00317091	-0.919216	stable
GHRH	-0.920229	6.73119	-3.59956	0.000587767	0.00318711	-0.928063	stable
GH2	-1.0113	5.47716	-3.59518	0.000596169	0.0032188	-0.941393	down
NFKBIE	0.661729	8.82148	3.59252	0.000601338	0.00323283	-0.949502	stable
FPR1	1.20353	5.12334	3.5849	0.000616369	0.00329954	-0.972685	up
AR	-0.798516	7.7287	-3.57709	0.000632129	0.00336957	-0.996387	stable
SOCS3	0.925156	7.90097	3.575	0.00063642	0.00337813	-1.00274	stable
NOX1	1.65372	4.52185	3.54121	0.000709664	0.00375108	-1.10493	up
STAB2	-0.782886	7.87845	-3.5382	0.00071657	0.00376512	-1.11401	stable
PSMD11	1.00879	7.42703	3.53744	0.000718305	0.00376512	-1.11628	up
CNTFR	0.532927	8.01535	3.51931	0.000761318	0.00397402	-1.17078	stable
DEFB1	-1.20852	8.78927	-3.47633	0.000873273	0.00452184	-1.29924	down
ACVR1C	-0.660514	8.31452	-3.47626	0.000873455	0.00452184	-1.29943	stable
CD8B	-0.332594	3.52204	-3.46	0.000919751	0.004742	-1.34774	stable
SHC3	0.739555	5.24245	3.45809	0.000925346	0.00475137	-1.35341	stable
IL1RL1	-0.996697	6.04941	-3.45488	0.000934803	0.00478041	-1.36292	stable
MX2	-0.423952	10.0468	-3.44983	0.000949869	0.00483779	-1.37787	stable
GNLY	1.26086	7.34717	3.44427	0.000966709	0.00490371	-1.39429	up
CCL22	0.777274	5.33809	3.43074	0.00100894	0.00509739	-1.43425	stable
NR1D2	-0.74222	9.71767	-3.42875	0.00101529	0.00510892	-1.44011	stable
IL15RA	0.339965	9.85305	3.41832	0.00104923	0.00525871	-1.47082	stable
MAPK3	-0.48824	10.0388	-3.41373	0.00106447	0.00529406	-1.48428	stable
ROBO1	0.655226	9.5238	3.41367	0.0010647	0.00529406	-1.48449	stable
PPP4C	0.745423	10.2334	3.4043	0.00109652	0.0054308	-1.51197	stable
LANCL1	0.716672	8.02521	3.40255	0.00110254	0.00543922	-1.51709	stable
RXRA	0.469043	8.33374	3.38902	0.00115036	0.00565292	-1.5567	stable
NGF	-0.888411	5.56046	-3.38762	0.00115539	0.00565558	-1.56077	stable
APOD	-1.06092	10.6389	-3.37323	0.00120859	0.00589304	-1.60275	down
GLP2R	-0.648946	4.46533	-3.37195	0.00121343	0.00589379	-1.60647	stable
PTGER1	0.835723	7.64904	3.363	0.0012478	0.00603743	-1.63251	stable
PTGER3	-1.41262	5.83001	-3.35673	0.00127243	0.00613302	-1.65072	down
TNFRSF13B	-0.657696	7.93231	-3.35148	0.00129339	0.00620912	-1.66594	stable
FGF4	-0.984865	6.05484	-3.35031	0.00129809	0.00620912	-1.66932	stable
ACVRL1	0.818106	7.43153	3.34705	0.00131136	0.00624882	-1.6788	stable
TLR4	1.09335	5.33012	3.34472	0.00132089	0.00627048	-1.68554	up
CLEC11A	1.08674	5.71637	3.33514	0.00136075	0.00642599	-1.71323	up
MALT1	0.942123	7.73186	3.33406	0.00136531	0.00642599	-1.71634	stable
IGHG1	-1.18168	7.44537	-3.3332	0.00136897	0.00642599	-1.71883	down
CBLB	-0.883351	4.45085	-3.31353	0.00145491	0.00680399	-1.77549	stable
TRPC4AP	0.381186	9.42951	3.30955	0.00147292	0.00686272	-1.78693	stable
TFRC	0.575238	12.2319	3.29845	0.00152422	0.00707553	-1.81877	stable
CAT	-0.454179	12.5318	-3.29707	0.00153075	0.00707971	-1.82274	stable
IFNA14	-0.728445	6.9896	-3.28975	0.00156565	0.00721461	-1.8437	stable
BMP4	1.2068	5.91437	3.28775	0.00157531	0.00723263	-1.84942	up
SEMA6C	-0.813065	6.31038	-3.27045	0.00166123	0.00759937	-1.89875	stable
IL18	0.581636	9.58888	3.24546	0.0017932	0.00816421	-1.96971	stable
HSP90AB1	1.41549	11.4912	3.24465	0.00179768	0.00816421	-1.97202	up
CRH	-0.758572	5.09812	-3.20659	0.00201819	0.00913267	-2.07928	stable
SEMA4C	0.856794	7.17871	3.19704	0.00207741	0.00936091	-2.10607	stable
TNFRSF13C	-0.725536	6.65149	-3.19607	0.00208351	0.00936091	-2.10878	stable
APLN	0.71288	6.41319	3.19262	0.00210534	0.00942534	-2.11844	stable
HDAC1	0.313259	12.812	3.18941	0.00212582	0.00948326	-2.1274	stable
APLNR	0.690541	8.4242	3.18255	0.00217034	0.00964765	-2.14658	stable
TNC	0.675725	10.2849	3.17055	0.00225021	0.00996747	-2.18001	stable
S100A13	0.386691	10.6818	3.16917	0.00225957	0.00997382	-2.18385	stable
MDK	0.766427	10.3045	3.15788	0.00233752	0.0102818	-2.21521	stable
GALR2	-0.930389	6.16902	-3.13631	0.00249349	0.0109297	-2.2749	stable
NTF3	-0.80224	7.46329	-3.13293	0.00251882	0.0110023	-2.28423	stable
TK2	0.322596	8.50754	3.12892	0.00254914	0.0110963	-2.29528	stable
RABEP1	0.772118	7.53261	3.1198	0.00261943	0.0113629	-2.32039	stable
ACKR1	-1.05728	8.34859	-3.1124	0.00267776	0.011576	-2.34071	down
PLCG1	0.353699	9.04745	3.10073	0.00277226	0.0119435	-2.3727	stable
SCG2	-0.682849	7.92125	-3.09907	0.0027859	0.0119613	-2.37722	stable
PTPN11	-0.725374	6.33067	-3.08745	0.00288348	0.0123382	-2.40896	stable
CTSG	-0.799186	7.49496	-3.0826	0.00292518	0.0124742	-2.42219	stable
ADIPOQ	-1.46708	7.10268	-3.07286	0.00301056	0.0127792	-2.44869	down
GSK3B	0.394559	9.80936	3.07146	0.00302302	0.0127792	-2.45249	stable
BPIFB1	-2.63068	10.4622	-3.07099	0.0030272	0.0127792	-2.45377	down
FGF11	0.617785	7.58344	3.06184	0.00310996	0.0130847	-2.4786	stable
CYBB	0.586759	8.3659	3.05391	0.00318342	0.0132871	-2.50008	stable
SEMA4A	-0.574149	8.75448	-3.05323	0.00318979	0.0132871	-2.50192	stable
ISG20L2	0.3336	10.5012	3.05313	0.00319066	0.0132871	-2.50217	stable
WFDC2	0.924916	5.76032	3.05211	0.00320031	0.0132871	-2.50495	stable
OSM	0.943586	5.56301	3.05016	0.00321866	0.0133193	-2.51021	stable
DEFA4	-0.692966	7.25969	-3.0453	0.0032649	0.0134664	-2.52333	stable
IGLV6-57	-1.03297	5.85709	-3.04225	0.0032943	0.0135432	-2.53158	down
ZC3HAV1L	1.15778	3.55803	3.02607	0.00345408	0.0141539	-2.57512	up
PPBP	1.24342	5.70169	3.02296	0.00348558	0.0142366	-2.58346	up
REG3G	-0.58174	7.40044	-3.01539	0.00356349	0.0145077	-2.60377	stable
GRB2	0.419786	10.0856	3.00546	0.00366809	0.0148774	-2.63033	stable
CSK	0.392129	10.5478	3.00454	0.00367795	0.0148774	-2.6328	stable
TYROBP	0.605682	10.4432	2.99362	0.00379659	0.0153081	-2.66193	stable
IGLJ3	-0.954184	11.1761	-2.98177	0.00392924	0.0157923	-2.69343	stable
PDGFRA	-0.829436	5.6116	-2.98033	0.00394568	0.0158079	-2.69726	stable
MAP2K1	0.244963	10.3508	2.96719	0.00409854	0.0163681	-2.7321	stable
GPHA2	-0.71943	6.13103	-2.96607	0.00411172	0.0163688	-2.73504	stable
RELB	0.316262	8.91864	2.9507	0.00429794	0.0170562	-2.77561	stable
S100A7A	-0.704901	5.63449	-2.94223	0.00440395	0.0174219	-2.79791	stable
IL1A	-0.44733	7.17329	-2.93234	0.00453069	0.0178671	-2.82387	stable
CCL7	0.775038	6.34326	2.92234	0.0046622	0.0183283	-2.85004	stable
IL4	-0.935083	4.57787	-2.90082	0.0049575	0.0194284	-2.90615	stable
CRABP1	-0.868043	5.86734	-2.8966	0.00501734	0.0196019	-2.91711	stable
PAEP	0.289325	4.49597	2.89033	0.00510755	0.0198926	-2.93337	stable
LGR5	0.969148	5.74737	2.88833	0.00513666	0.0199442	-2.93856	stable
MARCO	0.841973	5.14398	2.87733	0.0052994	0.0205127	-2.96701	stable
IL6	0.94258	8.39384	2.87446	0.00534261	0.0206166	-2.97442	stable
KRAS	-1.0148	5.36888	-2.87139	0.00538925	0.020733	-2.98234	down
S100A9	1.12332	9.28256	2.86942	0.00541939	0.020735	-2.98743	up
IL6R	-0.487236	8.59441	-2.86839	0.00543513	0.020735	-2.99007	stable
GREM1	1.05079	10.8505	2.86812	0.00543923	0.020735	-2.99076	up
PSMC6	0.273265	11.6281	2.86059	0.00555621	0.0211169	-3.01015	stable
CD86	0.57444	7.94151	2.84777	0.00576058	0.0218277	-3.04305	stable
CGA	-0.791328	6.21315	-2.84387	0.00582404	0.0220019	-3.05303	stable
SDC3	-0.664554	7.01606	-2.84115	0.00586882	0.0221047	-3.06	stable
ELN	0.955453	7.48085	2.83189	0.00602326	0.0226187	-3.08364	stable
SCGB3A1	-1.34578	7.0082	-2.82888	0.00607428	0.0226847	-3.09131	down
DEFB126	-0.850618	5.19989	-2.82873	0.00607691	0.0226847	-3.0917	stable
SEMA6A	-0.706902	4.74483	-2.82713	0.00610408	0.0226995	-3.09576	stable
CRLF3	0.301022	10.7568	2.82638	0.00611695	0.0226995	-3.09768	stable
IL17RB	0.481476	9.10152	2.82533	0.00613502	0.0226996	-3.10036	stable
SOD1	0.289486	14.0992	2.82236	0.00618618	0.0228217	-3.10791	stable
VGF	-0.370317	7.85834	-2.81743	0.00627199	0.0230707	-3.12044	stable
OGN	-1.63427	7.66517	-2.80441	0.00650405	0.0238191	-3.15345	down
CD14	0.683696	10.2481	2.8039	0.00651332	0.0238191	-3.15474	stable
HCK	0.479283	9.12881	2.78238	0.00691478	0.0252139	-3.20904	stable
PLXNA4	-0.660446	4.55827	-2.77172	0.00712185	0.0258939	-3.23579	stable
S100A7	1.14566	4.88335	2.75978	0.0073606	0.0266848	-3.26568	up
MSTN	-1.13842	3.67928	-2.75597	0.00743842	0.0268895	-3.2752	down
CALR	0.449971	10.2747	2.74586	0.00764833	0.027569	-3.3004	stable
IL1R1	-0.460513	11.0877	-2.72903	0.00800961	0.0287888	-3.34216	stable
PDGFRL	1.07307	6.04347	2.71358	0.0083551	0.029893	-3.38033	up
SEMA6B	0.439668	7.56628	2.71278	0.0083735	0.029893	-3.38232	stable
F2RL1	-0.950464	9.00445	-2.71214	0.0083881	0.029893	-3.38389	stable
VAV1	0.919155	6.86842	2.68291	0.0090815	0.0322727	-3.45557	stable
HLA-DOA	0.53515	7.7043	2.67745	0.00921677	0.0326611	-3.4689	stable
C3AR1	0.496059	9.37647	2.67509	0.00927568	0.0327775	-3.47464	stable
RORC	-0.705454	8.06828	-2.67211	0.00935071	0.0329074	-3.4819	stable
PSMD7	0.221735	11.2889	2.67156	0.00936473	0.0329074	-3.48325	stable
RFX5	0.430177	10.539	2.67009	0.0094019	0.0329459	-3.48682	stable
TPM2	0.719989	11.0943	2.66367	0.00956614	0.0334284	-3.50242	stable
IRF5	0.484337	5.02209	2.66023	0.0096552	0.0336461	-3.51076	stable
LHCGR	-0.679127	4.49371	-2.65588	0.00976914	0.0339491	-3.52132	stable
BMP8B	0.607251	6.09912	2.65204	0.00987048	0.0342068	-3.53061	stable
CYLD	-0.347665	9.52555	-2.64341	0.010102	0.0349129	-3.55146	stable
LCN10	-0.486247	8.08442	-2.64043	0.0101829	0.0350962	-3.55864	stable
GIP	-1.25817	6.85794	-2.62768	0.0105364	0.0362153	-3.58931	down
GZMB	0.752224	9.46786	2.62272	0.0106771	0.0365989	-3.60123	stable
GIPR	-0.688898	4.93479	-2.61852	0.0107973	0.0369103	-3.61128	stable
PSMD13	0.280726	10.4506	2.61703	0.0108403	0.0369569	-3.61485	stable
PROK1	-0.643153	5.99499	-2.60907	0.0110725	0.0376466	-3.63387	stable
SEMG1	1.31202	5.18812	2.60687	0.0111376	0.0377658	-3.63913	up
PAK3	-0.71511	7.13329	-2.60467	0.0112028	0.0378848	-3.64437	stable
TNFSF13B	0.668941	9.57508	2.60351	0.0112375	0.0379002	-3.64714	stable
ORM1	-1.35362	8.47099	-2.60178	0.0112891	0.0379724	-3.65125	down
GH1	-0.697468	5.87038	-2.59902	0.0113722	0.0381499	-3.65782	stable
SEMA5B	0.525573	6.70935	2.59767	0.011413	0.0381849	-3.66103	stable
SECTM1	-0.578532	10.0315	-2.58872	0.0116869	0.0389976	-3.68229	stable
IFNA1	-0.728965	4.70832	-2.58712	0.0117365	0.039022	-3.68608	stable
MCHR1	-0.744131	5.88724	-2.58648	0.0117562	0.039022	-3.68759	stable
LCP2	0.564955	9.77574	2.58293	0.0118672	0.0392041	-3.69601	stable
PI3	1.32433	9.8692	2.58273	0.0118734	0.0392041	-3.69647	up
BRAF	-0.310513	9.28336	-2.58125	0.01192	0.0392548	-3.69998	stable
FOS	-0.678067	12.2285	-2.57481	0.0121245	0.0398242	-3.71521	stable
CRLF2	-0.597076	5.53848	-2.57235	0.0122033	0.0399785	-3.72101	stable
PSPN	0.595619	6.3871	2.56971	0.0122884	0.0401527	-3.72722	stable
TNFRSF1A	0.265847	10.4813	2.5589	0.0126431	0.0411507	-3.75268	stable
CCL17	0.646213	6.64732	2.55825	0.0126648	0.0411507	-3.75421	stable
PLAUR	0.475923	11.2613	2.55743	0.0126919	0.0411507	-3.75613	stable
NFYB	0.255195	9.42929	2.5555	0.0127565	0.0412537	-3.76066	stable
RNASE2	0.370819	7.8154	2.55214	0.0128693	0.0415116	-3.76853	stable
BRD8	0.219469	10.6829	2.55009	0.0129386	0.0416285	-3.77333	stable
TNFRSF1B	0.392045	9.5494	2.54783	0.0130155	0.041769	-3.77862	stable
SSTR5	-0.706706	6.05471	-2.54512	0.0131085	0.0419604	-3.78498	stable
S100A16	0.366537	12.6809	2.54264	0.0131936	0.0421259	-3.79077	stable
HMOX1	0.496438	9.37346	2.54034	0.0132732	0.0422726	-3.79613	stable
CSF2RB	-0.59157	10.2271	-2.53157	0.0135809	0.0431434	-3.81659	stable
UCN	0.628302	4.79757	2.50929	0.0143911	0.0456021	-3.86826	stable
LALBA	-0.487042	4.6505	-2.49961	0.0147567	0.0466432	-3.8906	stable
NRP2	0.352268	7.4509	2.49027	0.0151174	0.0476634	-3.91209	stable
MAVS	0.408636	9.5786	2.48707	0.0152426	0.0479381	-3.91942	stable
PTGFR	0.610649	5.92566	2.48245	0.0154252	0.0483914	-3.93001	stable
FABP6	0.377362	3.54007	2.46921	0.0159594	0.0499427	-3.96027	stable
CD1D	-0.723975	7.1806	-2.46569	0.0161044	0.0502659	-3.96829	stable
IL13	-0.522764	7.01949	-2.46477	0.0161426	0.0502659	-3.9704	stable
CCL28	-0.837543	8.37511	-2.46229	0.0162454	0.0504611	-3.97603	stable
NFATC4	-0.714063	6.54221	-2.45492	0.0165551	0.0512962	-3.99279	stable
AMELX	-0.525128	6.9046	-2.45341	0.0166188	0.0513673	-3.9962	stable
GMFB	0.332221	10.0202	2.45004	0.0167625	0.0516843	-4.00383	stable
ANXA6	0.389799	10.2718	2.44658	0.0169115	0.0520024	-4.01168	stable
FYN	-0.391622	11.3382	-2.44573	0.0169483	0.0520024	-4.01361	stable
MAPT	-0.397282	7.38519	-2.43877	0.0172514	0.0528037	-4.02932	stable
CD48	-0.587755	10.1972	-2.43691	0.0173334	0.0529258	-4.03352	stable
LRSAM1	0.473038	7.31456	2.41641	0.0182594	0.0556183	-4.07959	stable
IFNA4	-0.77736	6.10608	-2.41467	0.01834	0.0556293	-4.08348	stable
NRAS	0.382681	9.65908	2.41442	0.0183515	0.0556293	-4.08403	stable
IFNG	0.691518	6.84671	2.41167	0.0184796	0.0558829	-4.09018	stable
PSMD10	0.301802	10.0793	2.40599	0.0187465	0.0565542	-4.10286	stable
KIR2DL5A	-0.589754	7.97046	-2.4032	0.0188792	0.0568181	-4.10909	stable
PTGER2	-0.750623	8.90012	-2.40013	0.019026	0.0570585	-4.11593	stable
TMPRSS6	-0.653896	7.28902	-2.39963	0.0190497	0.0570585	-4.11703	stable
GAST	-1.36594	9.1287	-2.39249	0.0193955	0.057956	-4.13291	down
RAET1E	-0.644745	5.46655	-2.38304	0.0198614	0.0592078	-4.15386	stable
CSF1R	-0.421741	10.0636	-2.38169	0.019929	0.0592687	-4.15685	stable
RASGRP3	-0.43587	8.61789	-2.37335	0.0203498	0.0603774	-4.17527	stable
IRF3	0.243883	10.1087	2.36423	0.0208188	0.0615935	-4.19534	stable
PGLYRP4	-0.383651	7.98144	-2.36348	0.0208576	0.0615935	-4.19698	stable
IL4R	0.263251	10.146	2.36234	0.0209172	0.061625	-4.1995	stable
LCN12	0.439525	6.8695	2.36061	0.0210075	0.0616301	-4.20329	stable
IREB2	0.587076	5.96414	2.36043	0.0210169	0.0616301	-4.20368	stable
NODAL	0.548798	6.00689	2.3538	0.0213671	0.0625111	-4.21822	stable
NCR2	-0.27969	8.81161	-2.34941	0.0216016	0.0629679	-4.22782	stable
LILRB3	0.538919	8.02514	2.34901	0.0216233	0.0629679	-4.22871	stable
RXFP2	-0.573145	5.95993	-2.34667	0.0217491	0.0631879	-4.23381	stable
TNFSF13	-0.389863	10.7792	-2.335	0.0223882	0.0648947	-4.25926	stable
B2M	-0.137392	15.3724	-2.32527	0.022933	0.066242	-4.28036	stable
ITGB2	0.591829	8.72386	2.32483	0.0229583	0.066242	-4.28133	stable
CSF2RA	0.70165	5.96899	2.32261	0.0230839	0.066452	-4.28612	stable
CLCF1	0.398925	8.16444	2.31354	0.0236058	0.0677992	-4.30572	stable
PIK3R3	0.347424	9.91909	2.30672	0.0240054	0.06879	-4.32043	stable
IL31RA	-0.416253	4.52034	-2.30537	0.0240848	0.0688606	-4.32333	stable
MANF	-0.241829	11.7774	-2.29826	0.0245085	0.0695682	-4.3386	stable
CDC42	0.383844	10.759	2.29754	0.0245518	0.0695682	-4.34014	stable
NR2E3	-0.523086	5.63177	-2.29677	0.0245985	0.0695682	-4.34181	stable
PSME1	0.246445	12.6312	2.29644	0.0246184	0.0695682	-4.34251	stable
HTR3A	-0.320749	8.07801	-2.2955	0.0246752	0.0695682	-4.34453	stable
SSTR2	-0.491104	6.58151	-2.29533	0.0246849	0.0695682	-4.34488	stable
MR1	0.493821	7.88824	2.29476	0.0247194	0.0695682	-4.3461	stable
CCK	-1.06918	6.54369	-2.29027	0.0249927	0.0701389	-4.35572	down
INHBA	0.764878	5.85987	2.2896	0.0250337	0.0701389	-4.35715	stable
FGF14	-0.699345	5.93651	-2.26755	0.0264159	0.0738471	-4.40411	stable
ULBP2	0.62845	6.74638	2.26311	0.0267018	0.0743751	-4.4135	stable
TNFSF11	0.786812	6.52043	2.26279	0.026723	0.0743751	-4.4142	stable
IRF7	0.309298	9.93828	2.26153	0.0268047	0.0744377	-4.41686	stable
ARRB1	0.699288	5.99396	2.25511	0.0272249	0.0754381	-4.43042	stable
IGK	-0.909413	9.61196	-2.24982	0.0275754	0.0762415	-4.44157	stable
RORA	-0.514562	7.23732	-2.23574	0.0285284	0.0787032	-4.47116	stable
VCAM1	0.499162	9.99329	2.23334	0.0286932	0.0789848	-4.47617	stable
FLT3LG	0.339137	4.65012	2.22564	0.0292294	0.080198	-4.49227	stable
TNFRSF11A	0.546784	8.66742	2.22518	0.0292614	0.080198	-4.49322	stable
PSMD5	0.244793	10.0501	2.22267	0.029438	0.0805066	-4.49845	stable
NUDT6	0.709424	7.06701	2.21855	0.0297305	0.08113	-4.50704	stable
PDGFRB	0.337414	9.25355	2.21413	0.0300465	0.081815	-4.51623	stable
CSF1	0.505561	5.45113	2.20331	0.030833	0.0837406	-4.53865	stable
MSR1	-0.587481	5.50642	-2.20258	0.0308868	0.0837406	-4.54017	stable
CMTM1	0.367889	4.30687	2.1995	0.0311148	0.0840371	-4.54654	stable
IL36B	-0.54561	4.15223	-2.19929	0.0311298	0.0840371	-4.54696	stable
TAPBPL	-0.311951	9.75044	-2.19224	0.0316566	0.0852764	-4.56151	stable
PDGFA	0.331522	9.56861	2.19048	0.0317892	0.0854504	-4.56513	stable
PSMB8	0.462082	11.2603	2.17712	0.0328126	0.0880135	-4.59256	stable
DEFB108B	-0.41009	3.89271	-2.17426	0.0330352	0.0884218	-4.5984	stable
BDNF	-0.78268	5.92872	-2.17032	0.0333444	0.0890601	-4.60646	stable
CCL13	-0.568027	8.30726	-2.16811	0.0335184	0.0892507	-4.61096	stable
CCL2	0.682101	9.53269	2.16762	0.0335577	0.0892507	-4.61197	stable
CCL16	-0.635488	5.7269	-2.16279	0.033942	0.0900823	-4.62181	stable
PIK3CA	0.464909	8.7558	2.16115	0.0340727	0.090239	-4.62513	stable
LTB	-0.350975	8.42018	-2.1563	0.0344646	0.091085	-4.635	stable
NR4A3	0.637269	6.82501	2.1512	0.03488	0.0919896	-4.64534	stable
PDK1	-0.502573	7.50449	-2.14695	0.0352292	0.0927162	-4.65393	stable
FGF18	-0.616096	5.67945	-2.14518	0.0353755	0.0929069	-4.65751	stable
SHC1	0.477391	8.3846	2.14331	0.0355309	0.0931206	-4.66128	stable
IL1B	-0.572212	10.8421	-2.13724	0.0360398	0.094258	-4.67354	stable
FGF1	0.727455	4.70484	2.13504	0.0362252	0.0944488	-4.67796	stable
OPRL1	0.457637	5.30305	2.1346	0.0362629	0.0944488	-4.67885	stable
EPO	0.635999	5.47054	2.1269	0.0369199	0.0959612	-4.69431	stable
IFIH1	0.438055	7.02952	2.12385	0.0371829	0.0964008	-4.70042	stable
IL12RB1	0.633272	7.87781	2.12317	0.0372423	0.0964008	-4.70179	stable
RARB	-0.325122	8.46532	-2.12131	0.0374042	0.0966212	-4.70552	stable
PGLYRP3	-0.551486	5.36376	-2.11791	0.0377011	0.0971886	-4.71232	stable
PTGDS	-0.709968	9.39764	-2.11623	0.0378479	0.0973674	-4.71566	stable
JUN	-0.284451	12.4423	-2.11464	0.0379883	0.0975291	-4.71884	stable
PLXNB1	0.350123	5.51514	2.10352	0.0389807	0.0998731	-4.74098	stable
CALCRL	0.581165	8.24083	2.10036	0.0392662	0.100337	-4.74725	stable
PSME3	0.423973	10.0801	2.09975	0.0393213	0.100337	-4.74845	stable
BPIFB2	-0.540076	6.22726	-2.09771	0.0395075	0.100608	-4.7525	stable
CSF3	0.625892	5.08119	2.09362	0.039882	0.101357	-4.76059	stable
TNFRSF8	-0.270364	7.73163	-2.09015	0.0402031	0.101967	-4.76746	stable
PIK3R2	0.204429	10.8405	2.085	0.0406827	0.102975	-4.77762	stable
CXCL12	0.296288	9.34325	2.08099	0.0410595	0.103721	-4.78552	stable
CAMP	-0.469803	5.62633	-2.07534	0.0415959	0.104865	-4.79662	stable
IL36RN	-0.440572	6.82541	-2.06695	0.0424031	0.106686	-4.81306	stable
NFYA	0.73452	7.31552	2.06274	0.0428131	0.107503	-4.82128	stable
HLA-B	0.387616	13.6611	2.05764	0.0433145	0.108545	-4.83122	stable
IGF1	-0.573852	8.73795	-2.05583	0.0434933	0.108777	-4.83474	stable
KNG1	-0.578349	4.80664	-2.0524	0.0438353	0.109414	-4.84142	stable
PLXNC1	0.758419	4.94317	2.04976	0.0440994	0.109856	-4.84655	stable
TSHR	-0.59416	4.81114	-2.04199	0.044885	0.111592	-4.8616	stable
NPPA	-0.319134	8.34781	-2.04078	0.0450086	0.111678	-4.86394	stable
NFAT5	0.402151	8.96409	2.03663	0.0454341	0.112512	-4.87196	stable
ENG	0.633502	6.40267	2.02775	0.0463567	0.114381	-4.88907	stable
TNFSF18	0.448571	6.70478	2.02762	0.0463707	0.114381	-4.88933	stable
CSHL1	-0.575963	5.15598	-2.02254	0.0469048	0.115472	-4.89906	stable
HNF4A	-0.309039	8.335	-2.01582	0.0476217	0.116718	-4.91195	stable
PDGFC	-0.347796	10.6902	-2.01554	0.047651	0.116718	-4.91248	stable
LTBP3	0.522856	8.775	2.01519	0.0476891	0.116718	-4.91315	stable
PPARG	-0.408175	9.90476	-2.01159	0.0480766	0.117438	-4.92003	stable
SOCS1	0.510004	5.2015	2.00621	0.0486612	0.118486	-4.93029	stable
CCL27	-0.436185	7.08467	-2.00591	0.048694	0.118486	-4.93086	stable
EPOR	-0.489945	6.49895	-1.99536	0.0498588	0.121086	-4.9509	stable
FCGR3B	0.564321	9.80567	1.9899	0.0504715	0.122338	-4.96124	stable
PTHLH	0.688211	5.20404	1.98587	0.0509267	0.123203	-4.96884	stable
RBP2	-1.07828	8.59542	-1.9827	0.0512883	0.12384	-4.97483	stable
CD244	0.547968	5.46177	1.97857	0.0517621	0.124745	-4.98261	stable
CCL20	1.09559	10.5333	1.97187	0.0525391	0.126375	-4.9952	stable
ACVR1B	-0.517997	8.61304	-1.96964	0.0527991	0.126758	-4.99937	stable
NFATC3	-0.230585	8.86022	-1.96785	0.053009	0.12702	-5.00272	stable
AIMP1	0.226353	10.4728	1.95765	0.0542201	0.129311	-5.02178	stable
AKT2	-0.582215	6.47644	-1.95646	0.0543626	0.129311	-5.02399	stable
TRAV12-2	-0.740496	5.49079	-1.95642	0.0543672	0.129311	-5.02406	stable
KIR3DL3	-0.345713	5.30727	-1.95635	0.0543763	0.129311	-5.0242	stable
MAP3K14	0.366288	7.86427	1.95089	0.0550347	0.13063	-5.03435	stable
TLR8	0.634121	5.02917	1.9489	0.0552772	0.130958	-5.03805	stable
FGF19	0.423569	5.22326	1.94132	0.0562072	0.132911	-5.05209	stable
SEMG2	0.696828	5.44231	1.93436	0.057072	0.134703	-5.06493	stable
HSPA6	0.305334	8.05073	1.93103	0.0574903	0.135436	-5.07107	stable
CLDN4	-0.411119	5.2827	-1.92781	0.0578973	0.13614	-5.07699	stable
ELANE	-0.407409	4.55303	-1.91702	0.0592776	0.139125	-5.09677	stable
CD3D	-0.37942	10.2036	-1.91228	0.0598931	0.140308	-5.10543	stable
IFNA7	-0.446467	6.38622	-1.90652	0.0606481	0.141813	-5.11592	stable
SEMA6D	-0.311154	7.45595	-1.89495	0.0621891	0.144766	-5.13691	stable
SDC1	-0.300814	10.6082	-1.8948	0.0622092	0.144766	-5.13719	stable
PLSCR1	0.28197	11.6581	1.89445	0.0622565	0.144766	-5.13782	stable
CMKLR1	0.487144	7.34566	1.88965	0.0629063	0.146008	-5.1465	stable
TNFRSF18	-0.226266	8.15187	-1.88476	0.0635732	0.147284	-5.1553	stable
SSTR1	-0.508252	5.40679	-1.88289	0.0638301	0.14738	-5.15867	stable
TMSB15B	0.640159	4.86513	1.88276	0.0638489	0.14738	-5.15892	stable
CCL26	0.581272	6.52971	1.87761	0.0645607	0.14875	-5.16817	stable
NR5A2	0.794357	4.76178	1.87499	0.0649254	0.149317	-5.17286	stable
OPRM1	-0.647614	5.41631	-1.87038	0.0655713	0.150527	-5.18111	stable
GDF9	-0.443804	7.07282	-1.86554	0.0662563	0.151822	-5.18977	stable
GDF15	-0.358291	3.50728	-1.85859	0.0672488	0.153816	-5.20214	stable
CCR9	-0.316618	6.67126	-1.85128	0.0683073	0.155954	-5.21512	stable
PF4V1	0.730358	4.99178	1.84875	0.0686763	0.156512	-5.2196	stable
VIP	-0.750258	5.0337	-1.84277	0.0695564	0.158231	-5.23017	stable
PENK	0.497393	7.27694	1.84141	0.0697571	0.158402	-5.23256	stable
FGFR2	-0.489207	9.7943	-1.84021	0.0699349	0.158519	-5.23467	stable
CCR4	-0.576997	6.39245	-1.83725	0.0703757	0.159231	-5.23988	stable
EDN2	0.543919	5.46459	1.83162	0.0712214	0.160684	-5.24978	stable
SLC40A1	-0.239274	13.4747	-1.83128	0.071273	0.160684	-5.25038	stable
AREG	-0.504099	6.50198	-1.82635	0.0720198	0.162077	-5.25901	stable
GNRH1	0.615097	5.58049	1.82309	0.072519	0.162909	-5.26472	stable
CD19	-0.606434	7.89032	-1.81563	0.0736678	0.164928	-5.27772	stable
AZU1	-0.38845	4.78769	-1.81556	0.07368	0.164928	-5.27786	stable
CD209	-0.364984	7.09555	-1.81452	0.0738408	0.164994	-5.27966	stable
GALP	-0.354858	3.94946	-1.81099	0.0743921	0.165931	-5.2858	stable
LTBR	-0.53219	4.75806	-1.80954	0.0746181	0.166141	-5.2883	stable
NPR3	-0.57244	6.97718	-1.80367	0.0755441	0.167905	-5.29848	stable
GRAP2	0.296202	4.57	1.79982	0.0761557	0.168966	-5.30513	stable
MC1R	-0.319745	7.48032	-1.79037	0.0776773	0.171801	-5.32143	stable
VIM	-0.373116	6.98928	-1.78985	0.0777614	0.171801	-5.32232	stable
CXCR2	0.512616	7.67602	1.78934	0.0778432	0.171801	-5.32318	stable
EGFR	-0.607489	8.75839	-1.78412	0.0786965	0.17338	-5.33215	stable
TRAF3	0.164134	8.59695	1.77984	0.0794003	0.174625	-5.33947	stable
PMCH	0.446511	4.57051	1.77721	0.0798355	0.175276	-5.34396	stable
JAK2	-0.490171	6.63954	-1.77451	0.0802852	0.175681	-5.34857	stable
PRLR	-0.554525	6.18462	-1.77404	0.0803637	0.175681	-5.34937	stable
IL34	-0.502199	5.8929	-1.77359	0.0804389	0.175681	-5.35014	stable
GFAP	-0.334911	4.50697	-1.7719	0.0807211	0.175992	-5.35302	stable
AP3B1	-0.239095	8.48281	-1.76883	0.081237	0.17681	-5.35824	stable
IL23A	0.520398	6.83388	1.76572	0.0817613	0.177644	-5.36352	stable
CER1	-0.245037	8.05261	-1.76336	0.0821616	0.178206	-5.36752	stable
CCR8	-0.397894	5.15447	-1.75609	0.0834047	0.180591	-5.37982	stable
IL17D	0.435907	6.6706	1.74825	0.0847629	0.183216	-5.39303	stable
ICOS	0.619016	5.41697	1.74734	0.0849214	0.183244	-5.39456	stable
EGF	-0.499725	5.57551	-1.74562	0.085223	0.183563	-5.39746	stable
RXRB	0.173327	9.78925	1.74483	0.0853611	0.183563	-5.39878	stable
PRDX2	0.414819	7.14965	1.73831	0.0865112	0.185719	-5.40971	stable
CRHR2	-0.376352	6.83525	-1.72998	0.0879987	0.18859	-5.42361	stable
RELA	-0.167469	11.1865	-1.72403	0.0890732	0.190568	-5.4335	stable
PPP3CA	-0.220399	10.7161	-1.72189	0.0894639	0.191079	-5.43706	stable
ANGPT4	0.345816	5.23864	1.70158	0.0932287	0.198782	-5.47055	stable
IL3RA	0.412462	6.07678	1.68977	0.0954776	0.203233	-5.48986	stable
CSH1	-0.33513	4.37102	-1.67916	0.0975365	0.207265	-5.50711	stable
IL5RA	-0.403232	7.19674	-1.67575	0.0982065	0.208337	-5.51263	stable
RNASEL	-0.409184	7.49314	-1.67305	0.0987388	0.208796	-5.517	stable
LEFTY1	0.699325	7.62537	1.67297	0.0987546	0.208796	-5.51713	stable
PSMC2	-0.230894	10.2799	-1.67144	0.0990558	0.209081	-5.51958	stable
CHP1	-0.532772	8.4961	-1.66782	0.0997763	0.210249	-5.52543	stable
PRKCG	-0.371274	4.59926	-1.66481	0.100378	0.211163	-5.53027	stable
CD320	0.331806	8.75001	1.66256	0.100829	0.211757	-5.53388	stable
IFNL1	-0.280134	7.70871	-1.6606	0.101223	0.212231	-5.53702	stable
ACTA1	-0.369188	6.20404	-1.65613	0.102128	0.213772	-5.54418	stable
PTPN6	0.19617	10.0055	1.65314	0.102738	0.214692	-5.54897	stable
IL10RA	-0.329671	9.82571	-1.64182	0.10507	0.219201	-5.567	stable
NMB	0.274529	8.74651	1.64039	0.105366	0.219217	-5.56926	stable
CORT	0.292543	8.01624	1.63982	0.105486	0.219217	-5.57017	stable
IL18RAP	0.480234	7.22936	1.63927	0.105601	0.219217	-5.57104	stable
HLA-F	0.276836	12.7578	1.62885	0.107793	0.2234	-5.5875	stable
TRIM22	-0.314881	11.6506	-1.62622	0.108353	0.22408	-5.59164	stable
NPR1	0.353254	5.59453	1.62564	0.108478	0.22408	-5.59256	stable
DEFB123	0.363801	4.25527	1.61978	0.109734	0.226303	-5.60176	stable
ESRRA	-0.173636	10.6466	-1.61835	0.110042	0.226567	-5.604	stable
PPARD	0.310571	8.14273	1.61348	0.111097	0.228366	-5.61162	stable
PIK3CB	0.147187	10.8375	1.61065	0.111713	0.229258	-5.61603	stable
IFNA21	-0.423333	4.71009	-1.60681	0.112554	0.230608	-5.62201	stable
NPPB	-0.496449	5.7782	-1.60514	0.112923	0.230987	-5.62461	stable
CXCL3	0.576234	10.6662	1.60329	0.11333	0.231199	-5.62748	stable
HLA-G	-0.303359	12.2233	-1.603	0.113394	0.231199	-5.62793	stable
TNFSF10	0.270012	10.9341	1.59738	0.114642	0.233365	-5.63664	stable
NOD2	0.452293	6.82145	1.58958	0.116392	0.236544	-5.64867	stable
SH3BP2	0.255073	8.54089	1.58726	0.116917	0.236906	-5.65225	stable
LCN15	-0.415733	6.24578	-1.58713	0.116947	0.236906	-5.65245	stable
BTK	-0.452582	7.24382	-1.58616	0.117167	0.23697	-5.65394	stable
ADCYAP1R1	-0.349179	6.90223	-1.58427	0.117597	0.237458	-5.65685	stable
DEFB125	0.430784	5.34812	1.58091	0.118364	0.238625	-5.66201	stable
SFTPD	-0.424273	4.66426	-1.58004	0.118563	0.238644	-5.66334	stable
IFNB1	-0.349374	4.59836	-1.57654	0.119367	0.239878	-5.66869	stable
CMTM4	-0.307274	7.49661	-1.57376	0.120009	0.240783	-5.67294	stable
SOS2	-0.569214	7.04084	-1.57154	0.120524	0.240912	-5.67633	stable
CCL21	-0.52762	9.29767	-1.57136	0.120564	0.240912	-5.67659	stable
PTK2B	-0.360863	8.85396	-1.57021	0.120832	0.240912	-5.67835	stable
NFATC2	0.39198	4.53139	1.57018	0.120839	0.240912	-5.67839	stable
IL1RL2	0.434826	6.21023	1.56785	0.121383	0.241613	-5.68194	stable
CRP	0.319644	4.03153	1.56221	0.122705	0.243859	-5.6905	stable
FCGR2B	-0.316893	8.71942	-1.55608	0.124155	0.246352	-5.69977	stable
LYN	0.224517	10.9894	1.55383	0.124691	0.247026	-5.70317	stable
TXK	0.539696	5.43342	1.53844	0.128406	0.253699	-5.72627	stable
S100A12	-0.357785	7.87687	-1.53821	0.128463	0.253699	-5.72661	stable
HLA-A	-0.132173	14.8458	-1.53707	0.128741	0.25385	-5.72831	stable
NEDD4	0.169553	8.77232	1.53161	0.130083	0.256094	-5.73645	stable
CANX	-0.107756	13.4131	-1.5263	0.131399	0.258223	-5.74434	stable
TNFRSF10D	0.476897	4.99726	1.52559	0.131575	0.258223	-5.74539	stable
NOS2	0.640099	6.5522	1.51873	0.133291	0.261184	-5.75554	stable
ACVR2A	-0.170522	9.45123	-1.51743	0.133618	0.261418	-5.75746	stable
PRF1	-0.189419	9.37862	-1.5099	0.135526	0.264739	-5.76853	stable
IFNAR2	-0.208832	9.87001	-1.50658	0.136374	0.265983	-5.7734	stable
FABP2	-0.600722	6.65885	-1.5046	0.136882	0.26656	-5.7763	stable
SLC11A1	0.358246	3.45907	1.50011	0.138041	0.268401	-5.78287	stable
IFNLR1	-0.31263	7.61308	-1.49878	0.138385	0.268654	-5.78481	stable
SHC4	0.367062	5.91642	1.49728	0.138774	0.268995	-5.787	stable
CALCR	-0.399514	4.56842	-1.49565	0.139196	0.269398	-5.78936	stable
BMP1	-0.455634	6.50851	-1.49199	0.140151	0.270772	-5.79468	stable
TOR2A	0.247041	8.43978	1.49128	0.140337	0.270772	-5.79571	stable
NPFF	-0.287754	5.33836	-1.48925	0.140871	0.271387	-5.79866	stable
PTAFR	0.324301	7.11598	1.48805	0.141186	0.271577	-5.80039	stable
NDRG1	-0.233629	12.6049	-1.4785	0.143717	0.275259	-5.81418	stable
KLRC3	0.536247	5.36891	1.47845	0.143729	0.275259	-5.81425	stable
ECD	0.142563	9.67444	1.47835	0.143756	0.275259	-5.81439	stable
RBP7	-0.314716	8.04213	-1.47223	0.145397	0.277978	-5.82318	stable
DEFB124	-0.211821	3.31732	-1.47097	0.145738	0.278207	-5.825	stable
CMTM3	-0.191126	7.81705	-1.46791	0.146564	0.27936	-5.82937	stable
TRIM27	0.236521	9.49852	1.46483	0.147402	0.280129	-5.83377	stable
LCN2	-0.640155	13.4088	-1.4646	0.147465	0.280129	-5.8341	stable
ADIPOR1	-0.172653	11.1438	-1.46397	0.147635	0.280129	-5.835	stable
KIR2DL1	-0.193301	5.14974	-1.45455	0.150219	0.284602	-5.84838	stable
FGFR3	0.472372	8.83391	1.44866	0.151854	0.287267	-5.85672	stable
IL22	0.335252	6.65691	1.43895	0.154578	0.29198	-5.87039	stable
HLA-E	0.233113	12.2624	1.4274	0.157868	0.297747	-5.88653	stable
TRBV27	-0.417427	4.93769	-1.42632	0.158178	0.297886	-5.88804	stable
AMBN	-0.310515	6.66091	-1.42092	0.159736	0.300127	-5.89553	stable
SLC29A3	-0.209239	9.23482	-1.42055	0.159845	0.300127	-5.89606	stable
PF4	0.42596	6.63665	1.41874	0.160369	0.300662	-5.89856	stable
NAMPT	0.598345	8.46306	1.41347	0.161907	0.303094	-5.90585	stable
KIR2DS5	-0.210826	6.25984	-1.41176	0.162409	0.303275	-5.90821	stable
LCN8	-0.326109	6.62353	-1.41149	0.162486	0.303275	-5.90857	stable
IKBKG	0.182107	9.01496	1.40821	0.163453	0.304629	-5.91309	stable
HFE	0.387325	5.98722	1.40096	0.1656	0.308173	-5.92303	stable
SEMA4F	0.279807	7.20262	1.39948	0.166042	0.308538	-5.92505	stable
IFNGR2	0.176499	11.8415	1.39756	0.166617	0.309151	-5.92768	stable
GDF2	0.389591	6.02035	1.3926	0.168106	0.311454	-5.93443	stable
CSF3R	0.361987	8.94229	1.39008	0.168867	0.312403	-5.93786	stable
PTH2	0.215185	8.04308	1.38364	0.170822	0.315556	-5.94658	stable
CD28	0.316214	7.33265	1.37584	0.173214	0.319506	-5.9571	stable
VIPR1	-0.336297	8.71477	-1.37439	0.173662	0.319513	-5.95905	stable
ACKR3	-0.317405	3.99022	-1.37419	0.173725	0.319513	-5.95933	stable
RETN	0.368456	5.34394	1.37298	0.1741	0.319733	-5.96095	stable
COLEC12	-0.257975	9.11627	-1.36351	0.17705	0.32429	-5.97362	stable
IL22RA1	0.330206	8.97803	1.36336	0.177096	0.32429	-5.97382	stable
LTBP2	0.345789	9.56126	1.3611	0.177807	0.32497	-5.97683	stable
FURIN	0.231164	8.87351	1.36053	0.177984	0.32497	-5.97758	stable
KLRD1	0.463392	6.98246	1.35512	0.179693	0.327614	-5.98477	stable
DUOX1	-0.314638	6.52659	-1.35326	0.180286	0.328191	-5.98724	stable
NOD1	0.14531	9.02278	1.35249	0.180531	0.328191	-5.98826	stable
RAC1	0.355914	6.3863	1.34988	0.181362	0.329226	-5.99171	stable
WFIKKN1	-0.279304	5.78757	-1.34875	0.181721	0.329403	-5.99319	stable
IL6ST	-0.20537	9.55421	-1.34613	0.182563	0.330425	-5.99666	stable
EIF2AK2	0.172953	10.4831	1.34535	0.182811	0.330425	-5.99767	stable
CYSLTR2	-0.288359	6.79775	-1.34309	0.183538	0.331264	-6.00065	stable
FABP3	-0.337406	7.40255	-1.34006	0.184519	0.332557	-6.00464	stable
S100A5	0.379658	4.85337	1.33916	0.184809	0.332603	-6.00581	stable
ICAM2	-0.190502	9.18508	-1.3383	0.185086	0.332627	-6.00693	stable
TEK	-0.177986	8.77556	-1.33692	0.185537	0.332961	-6.00875	stable
AGTR1	-0.218434	7.50551	-1.33505	0.186144	0.333575	-6.01119	stable
FPR2	0.358367	6.87273	1.32997	0.187802	0.336067	-6.01781	stable
FABP7	-0.43829	3.815	-1.32861	0.188251	0.336392	-6.01959	stable
CCR5	0.315656	9.40345	1.32474	0.189524	0.338186	-6.02462	stable
GLP1R	-0.269338	8.31776	-1.31954	0.191248	0.340415	-6.03136	stable
HLA-DOB	-0.349855	6.95953	-1.31934	0.191314	0.340415	-6.03161	stable
IFNA16	-0.330508	6.42214	-1.31282	0.19349	0.3438	-6.04002	stable
LRP1	0.36554	6.03167	1.30886	0.19482	0.345676	-6.0451	stable
IL17RA	0.220347	8.81115	1.30389	0.196501	0.347874	-6.05146	stable
TSHB	0.346192	6.71436	1.30356	0.196612	0.347874	-6.05188	stable
DEFB119	0.313694	3.81077	1.29992	0.197851	0.349077	-6.05653	stable
PPBPP2	-0.202307	3.97398	-1.29939	0.198033	0.349077	-6.05721	stable
CD4	0.358921	9.16404	1.29912	0.198125	0.349077	-6.05755	stable
PPP3R2	-0.356696	6.26813	-1.29144	0.200759	0.353027	-6.06731	stable
NFKBIZ	0.272279	10.8169	1.29095	0.200928	0.353027	-6.06793	stable
EDNRB	-0.169883	9.21947	-1.28718	0.202232	0.354822	-6.07269	stable
HLA-C	-0.110184	14.6683	-1.28403	0.203325	0.356243	-6.07666	stable
SDC2	0.19105	9.16387	1.27877	0.205162	0.358962	-6.08328	stable
ESR2	-0.230459	7.05217	-1.27588	0.206175	0.360233	-6.0869	stable
MAPK1	0.200507	8.3568	1.27228	0.207442	0.361913	-6.09139	stable
PPY	-0.35359	6.51676	-1.27152	0.207711	0.361913	-6.09234	stable
ZAP70	-0.41191	6.77853	-1.27005	0.208233	0.362319	-6.09418	stable
RFXAP	0.387801	4.93005	1.26595	0.209687	0.363223	-6.09928	stable
SCT	-0.213216	4.11131	-1.26587	0.209717	0.363223	-6.09938	stable
TNFSF14	0.23772	4.19567	1.26533	0.209909	0.363223	-6.10005	stable
SLIT1	-0.334448	6.35301	-1.26497	0.210037	0.363223	-6.1005	stable
RSAD2	-0.28848	8.94116	-1.26417	0.21032	0.363223	-6.10148	stable
FGF10	-0.362375	5.17619	-1.26371	0.210484	0.363223	-6.10205	stable
MAPK14	0.126691	9.8641	1.26202	0.21109	0.363768	-6.10415	stable
RLN2	-0.369206	6.85506	-1.25274	0.214429	0.368956	-6.11561	stable
LGMN	-0.153232	11.976	-1.25203	0.214687	0.368956	-6.11649	stable
GUCA2A	-0.35762	6.5812	-1.24848	0.215975	0.370663	-6.12084	stable
TRHR	0.19927	3.6085	1.24652	0.216688	0.371207	-6.12324	stable
SEMA5A	0.350658	7.40879	1.24589	0.21692	0.371207	-6.12402	stable
CD1C	0.419666	6.89501	1.24446	0.21744	0.371207	-6.12576	stable
VIPR2	-0.221226	5.54545	-1.24402	0.217602	0.371207	-6.1263	stable
IGF1R	0.221828	9.04243	1.24325	0.217882	0.371207	-6.12724	stable
IL36G	0.363949	5.7034	1.24252	0.21815	0.371207	-6.12813	stable
TAP2	0.225887	9.0693	1.24196	0.218357	0.371207	-6.12882	stable
HRG	0.289362	6.81445	1.23439	0.221147	0.375443	-6.13803	stable
TINAGL1	0.216138	8.82172	1.2322	0.221959	0.376038	-6.14068	stable
UTS2	0.465721	4.53316	1.23122	0.222321	0.376038	-6.14186	stable
RARA	0.555712	6.99396	1.23102	0.222395	0.376038	-6.1421	stable
BMPR1A	0.189902	9.41856	1.22911	0.223105	0.37625	-6.14441	stable
TNFRSF21	-0.246856	10.7707	-1.22908	0.223118	0.37625	-6.14445	stable
ITGAL	-0.242192	9.06008	-1.22606	0.224245	0.376481	-6.14809	stable
DEFB132	0.392264	5.15646	1.2258	0.224341	0.376481	-6.1484	stable
MICA	0.170735	9.02652	1.22555	0.224435	0.376481	-6.14871	stable
NR1H4	-0.558566	5.31341	-1.22551	0.224452	0.376481	-6.14876	stable
SLURP1	-0.318442	6.25344	-1.22368	0.225138	0.377129	-6.15097	stable
IL1RN	-0.378803	11.0842	-1.22232	0.225647	0.377478	-6.15259	stable
NOS1	-0.210445	7.00009	-1.21822	0.227189	0.37893	-6.15751	stable
IKBKB	-0.123317	9.73451	-1.21814	0.22722	0.37893	-6.1576	stable
IFNA10	-0.294614	6.73702	-1.21762	0.227418	0.37893	-6.15823	stable
UBR1	-0.109711	10.7673	-1.21553	0.22821	0.37932	-6.16074	stable
SLIT2	-0.30691	8.336	-1.21486	0.228461	0.37932	-6.16153	stable
GNAI1	-0.211294	8.98639	-1.21461	0.228557	0.37932	-6.16183	stable
RLN3	0.284097	4.06176	1.20818	0.231003	0.382841	-6.16949	stable
NFKB1	0.106979	10.5536	1.20744	0.231287	0.382841	-6.17037	stable
SEMA4G	-0.204231	4.95309	-1.20426	0.232507	0.384355	-6.17414	stable
RABEP2	0.287206	6.32945	1.20266	0.233122	0.384865	-6.17604	stable
CD8A	-0.270783	9.62108	-1.20076	0.233852	0.385565	-6.17828	stable
HGF	0.239848	7.86172	1.1994	0.234378	0.385926	-6.17989	stable
MUC4	-0.367975	6.80309	-1.19814	0.234863	0.386219	-6.18137	stable
THRB	0.287488	6.09469	1.19467	0.236211	0.387464	-6.18546	stable
CXCR6	-0.238052	8.24937	-1.1946	0.236236	0.387464	-6.18554	stable
NOX3	0.207001	3.6893	1.18991	0.238061	0.38967	-6.19104	stable
NR4A1	0.367709	9.1913	1.18956	0.238201	0.38967	-6.19145	stable
CMTM2	-0.213706	7.5805	-1.17949	0.242156	0.395626	-6.20318	stable
BPIFA3	-0.224665	8.04584	-1.17637	0.243396	0.397136	-6.20681	stable
PLXNA3	0.320874	6.68419	1.17456	0.244112	0.397789	-6.2089	stable
FGF23	-0.348274	5.82294	-1.17228	0.245022	0.398331	-6.21154	stable
GBP2	0.157172	10.8121	1.17197	0.245143	0.398331	-6.21189	stable
SEMA3F	-0.270219	5.20124	-1.17134	0.245395	0.398331	-6.21262	stable
PLXNA1	0.274011	4.75152	1.1618	0.249226	0.404028	-6.22358	stable
FSHR	-0.1991	5.03926	-1.16064	0.249693	0.404265	-6.22491	stable
DHX58	0.340667	5.13308	1.15924	0.250258	0.404659	-6.2265	stable
OPRD1	-0.254844	4.78344	-1.15611	0.251528	0.40619	-6.23007	stable
CALCA	0.307086	6.26125	1.1519	0.253244	0.408438	-6.23487	stable
ADM2	-0.231516	5.83714	-1.14563	0.255813	0.412052	-6.24196	stable
CD40	0.299225	8.27219	1.13709	0.259341	0.4172	-6.25157	stable
APOM	-0.166522	9.04265	-1.12971	0.262417	0.421227	-6.25981	stable
HTR3B	-0.265742	7.00123	-1.12929	0.262593	0.421227	-6.26028	stable
TGFBR2	0.439518	5.69551	1.12868	0.262848	0.421227	-6.26096	stable
CHIT1	0.382235	6.29854	1.12496	0.264413	0.423195	-6.2651	stable
LEP	0.42825	4.51285	1.11945	0.266737	0.426373	-6.27119	stable
IGH	-0.217948	8.39301	-1.11843	0.267171	0.426523	-6.27232	stable
PSMD6	0.36886	4.30637	1.11695	0.267798	0.426682	-6.27395	stable
HCST	-0.17983	9.21517	-1.11644	0.268014	0.426682	-6.27451	stable
ANGPTL1	-0.41693	5.33188	-1.1158	0.268287	0.426682	-6.27522	stable
DEFB129	0.314577	5.05659	1.11403	0.269039	0.426933	-6.27716	stable
GPR17	0.17776	3.59186	1.11383	0.269124	0.426933	-6.27738	stable
INHBE	-0.315074	4.71681	-1.11249	0.269697	0.427303	-6.27885	stable
NEO1	-0.171727	9.46851	-1.11092	0.270366	0.427501	-6.28057	stable
BCL10	-0.340466	6.65547	-1.11061	0.270502	0.427501	-6.28092	stable
LTA	-0.212582	4.74014	-1.10392	0.273373	0.431497	-6.28823	stable
OBP2A	-0.197005	5.04238	-1.09668	0.276504	0.435892	-6.29608	stable
ESR1	-0.247035	7.45882	-1.09574	0.276914	0.435992	-6.29711	stable
VAV3	-0.382053	7.89291	-1.09375	0.277778	0.436421	-6.29925	stable
JUND	0.31161	8.38539	1.09352	0.27788	0.436421	-6.29951	stable
NMBR	-0.269196	4.72504	-1.08755	0.280488	0.438984	-6.30593	stable
IGKC	-0.219814	4.52082	-1.08754	0.280491	0.438984	-6.30593	stable
BECN1	0.311656	5.019	1.08739	0.280559	0.438984	-6.3061	stable
CD72	0.38521	6.48504	1.08346	0.282287	0.440958	-6.31031	stable
TNFRSF4	0.307799	5.35654	1.08293	0.282521	0.440958	-6.31088	stable
LYZ	-0.582559	12.6952	-1.08205	0.282907	0.441012	-6.31182	stable
INS	-0.252674	4.48011	-1.0749	0.286077	0.445401	-6.31944	stable
STAT3	0.104365	12.1502	1.07036	0.288098	0.447993	-6.32424	stable
PGLYRP2	-0.248568	6.30464	-1.06643	0.289858	0.450174	-6.32839	stable
FGFR4	0.189455	4.29309	1.06399	0.290955	0.451321	-6.33096	stable
PRL	-0.197392	7.38003	-1.06287	0.291457	0.451543	-6.33213	stable
CETP	0.298904	3.99804	1.05912	0.293153	0.453612	-6.33607	stable
OSGIN1	-0.223191	5.35063	-1.05595	0.294588	0.455272	-6.33938	stable
DEFB114	0.359109	2.93239	1.05503	0.295004	0.455355	-6.34034	stable
CD22	-0.414421	5.23516	-1.05326	0.295809	0.456038	-6.34218	stable
NR1I3	-0.240759	3.86082	-1.05151	0.296608	0.45671	-6.34401	stable
NRG1	0.191626	5.36955	1.04829	0.298075	0.458408	-6.34734	stable
LTBP1	0.36571	6.98609	1.04665	0.298828	0.458424	-6.34904	stable
FGF20	-0.355826	5.43574	-1.04661	0.298844	0.458424	-6.34908	stable
FGF2	0.272201	6.10635	1.04588	0.299178	0.458424	-6.34983	stable
IL27	-0.235269	5.05554	-1.03781	0.302894	0.463554	-6.35815	stable
ARG2	-0.139091	8.08913	-1.03472	0.304327	0.46518	-6.36132	stable
TNFRSF14	-0.0996938	9.86041	-1.02062	0.310917	0.474677	-6.37565	stable
ACKR2	-0.130957	4.8025	-1.01658	0.312822	0.477007	-6.37972	stable
S100G	-0.359363	5.26179	-1.01509	0.313526	0.477501	-6.38122	stable
KLRC4	0.340205	5.31427	1.01395	0.314063	0.477741	-6.38236	stable
ROBO2	0.337078	4.92218	1.01025	0.31582	0.479832	-6.38606	stable
AGER	0.276271	4.62134	1.00816	0.316816	0.480766	-6.38815	stable
ERAP1	0.239045	6.95609	1.00696	0.317387	0.481051	-6.38934	stable
KIR2DS3	0.167946	5.29715	1.00477	0.318437	0.482062	-6.39153	stable
CRIM1	0.172105	11.1652	1.00174	0.319886	0.483674	-6.39454	stable
TGFB1	-0.259309	6.18817	-0.997522	0.321914	0.485801	-6.39871	stable
FGF22	0.220339	5.51979	0.997208	0.322065	0.485801	-6.39902	stable
ERAP2	-0.293111	3.27459	-0.994866	0.323195	0.486922	-6.40133	stable
DMBT1	0.537122	11.8003	0.993959	0.323633	0.486998	-6.40222	stable
DCD	-0.264115	5.16085	-0.986349	0.327326	0.49175	-6.40968	stable
DDX58	0.249165	8.31032	0.985843	0.327573	0.49175	-6.41018	stable
RNASE7	-0.32483	5.31079	-0.98471	0.328125	0.491979	-6.41128	stable
MLN	-0.291561	6.97456	-0.983354	0.328787	0.491979	-6.4126	stable
S100A1	0.27147	7.04563	0.983127	0.328898	0.491979	-6.41283	stable
RBP4	0.509474	8.50031	0.979943	0.330456	0.492269	-6.41592	stable
FLT3	-0.255778	6.29361	-0.979514	0.330667	0.492269	-6.41634	stable
AVPR1A	-0.277966	5.59997	-0.979382	0.330731	0.492269	-6.41646	stable
LMBR1	0.133276	8.27344	0.979271	0.330786	0.492269	-6.41657	stable
DEFB118	-0.167967	5.3231	-0.977836	0.33149	0.492269	-6.41796	stable
CD70	0.253797	8.00334	0.9775	0.331655	0.492269	-6.41829	stable
MASP1	0.312918	5.74277	0.977141	0.331832	0.492269	-6.41864	stable
VEGFA	-0.118194	12.4393	-0.975413	0.332682	0.492669	-6.42031	stable
DEFB121	-0.189638	4.39116	-0.975002	0.332884	0.492669	-6.4207	stable
KIR2DS4	-0.195038	4.67438	-0.972136	0.334298	0.494179	-6.42347	stable
SKIV2L	-0.103587	9.51105	-0.970754	0.334981	0.494608	-6.4248	stable
PPP3CC	0.185202	8.07134	0.963826	0.338419	0.499098	-6.43144	stable
RLN1	0.272699	5.75239	0.959642	0.340506	0.501076	-6.43542	stable
MLNR	-0.231284	4.67688	-0.959227	0.340714	0.501076	-6.43582	stable
KIR2DL3	0.238434	6.65193	0.958745	0.340955	0.501076	-6.43628	stable
IL16	-0.148852	8.01511	-0.949756	0.345473	0.507123	-6.44478	stable
IL20RA	0.166062	8.41341	0.945962	0.347391	0.509344	-6.44834	stable
PLCG2	-0.278476	5.02126	-0.939418	0.350715	0.512891	-6.45446	stable
FGF17	0.240451	5.78161	0.938923	0.350968	0.512891	-6.45492	stable
EBI3	-0.316565	5.92208	-0.938796	0.351033	0.512891	-6.45504	stable
DKK1	0.287923	8.67579	0.931732	0.354646	0.517545	-6.46159	stable
SHC2	-0.191403	8.06987	-0.930965	0.355041	0.517545	-6.4623	stable
STC1	0.172574	9.19899	0.929134	0.355982	0.518316	-6.46398	stable
RAC3	0.262614	5.68729	0.925454	0.357879	0.520436	-6.46737	stable
CDNF	-0.273244	5.87743	-0.924456	0.358394	0.520436	-6.46828	stable
CYSLTR1	-0.171513	6.96879	-0.923905	0.358679	0.520436	-6.46879	stable
GRP	0.302799	5.93903	0.922835	0.359233	0.520639	-6.46977	stable
PIK3R1	0.0986658	10.8252	0.92082	0.360276	0.521551	-6.47161	stable
CARD11	-0.141874	7.23911	-0.919122	0.361158	0.522226	-6.47316	stable
RNASE3	-0.229521	5.83168	-0.911937	0.364901	0.527033	-6.47969	stable
GCGR	-0.25899	6.57874	-0.91014	0.365842	0.527786	-6.48131	stable
AEN	0.188995	8.30134	0.901196	0.370545	0.533958	-6.48935	stable
IGHD	-0.550125	6.51365	-0.899482	0.37145	0.53465	-6.49088	stable
CCL1	-0.111511	3.87125	-0.895441	0.37359	0.537116	-6.49448	stable
PRKCB	-0.305856	7.80465	-0.894636	0.374018	0.537117	-6.49519	stable
NFYC	-0.155914	6.54669	-0.885521	0.378878	0.543477	-6.50325	stable
IL17RC	0.168636	4.98101	0.884289	0.379538	0.543803	-6.50433	stable
IL17RE	0.257732	5.82941	0.881855	0.380844	0.545054	-6.50647	stable
CD1E	0.226775	5.947	0.880483	0.381581	0.545488	-6.50767	stable
IL17A	-0.255273	5.47611	-0.873457	0.385372	0.550281	-6.51378	stable
MIA	-0.416569	8.92653	-0.872455	0.385914	0.550431	-6.51465	stable
IL2RA	0.228318	7.05134	0.868794	0.3879	0.552637	-6.51782	stable
CD40LG	0.197346	6.13208	0.867142	0.388798	0.55329	-6.51924	stable
GPR32	-0.226732	5.50545	-0.866088	0.389372	0.553481	-6.52015	stable
NRG3	0.235767	4.52868	0.86453	0.390221	0.554061	-6.52149	stable
TNF	0.182414	7.09135	0.863371	0.390854	0.554334	-6.52248	stable
CXCR3	0.209306	7.65252	0.861085	0.392103	0.555479	-6.52444	stable
IL10	-0.233288	5.39246	-0.856409	0.394666	0.558481	-6.52843	stable
NFATC1	-0.207553	6.90977	-0.854389	0.395776	0.559423	-6.53015	stable
PTK2	0.139199	7.08196	0.851017	0.397633	0.561417	-6.533	stable
MBL2	-0.272311	3.58202	-0.848014	0.399292	0.563128	-6.53554	stable
S100A8	0.287577	10.9353	0.840937	0.403219	0.568029	-6.54148	stable
PGR	-0.23516	3.94935	-0.838016	0.404846	0.569683	-6.54392	stable
FGFRL1	0.185865	7.97516	0.835384	0.406317	0.571113	-6.54611	stable
OBP2B	-0.189241	5.03223	-0.833866	0.407166	0.571668	-6.54737	stable
MPO	-0.256214	5.05731	-0.831615	0.408427	0.572799	-6.54923	stable
TAC1	-0.320524	5.66197	-0.821904	0.413895	0.579822	-6.55721	stable
HTR3C	-0.17889	5.64928	-0.820318	0.414792	0.579971	-6.55851	stable
NCK2	0.0854614	11.1158	0.819382	0.415322	0.579971	-6.55927	stable
TGFBR3	-0.140062	9.06237	-0.819273	0.415384	0.579971	-6.55936	stable
HSPA1L	0.20651	6.78964	0.817548	0.416363	0.580692	-6.56076	stable
UCN2	-0.190505	5.93973	-0.812188	0.419411	0.584295	-6.56511	stable
RARG	-0.138255	8.79515	-0.810407	0.420426	0.584846	-6.56654	stable
IL20RB	0.21921	6.33285	0.809287	0.421066	0.584846	-6.56744	stable
NCR3	-0.214876	5.01972	-0.809052	0.4212	0.584846	-6.56763	stable
APOBEC3F	0.153876	7.33764	0.804932	0.423558	0.587471	-6.57094	stable
RXFP3	-0.108339	3.75175	-0.800129	0.426317	0.590647	-6.57478	stable
NCR1	-0.246107	5.36267	-0.796466	0.428428	0.592918	-6.57768	stable
IL2RG	0.1501	10.8625	0.789522	0.432447	0.597509	-6.58316	stable
TIE1	-0.188606	3.49461	-0.789095	0.432695	0.597509	-6.5835	stable
ULBP3	0.190614	4.18574	0.787245	0.43377	0.598143	-6.58495	stable
APOBEC3C	-0.122329	9.29763	-0.786014	0.434486	0.598143	-6.58591	stable
GDF3	0.169518	7.33351	0.785852	0.434581	0.598143	-6.58604	stable
IL1F10	0.181009	5.85022	0.782666	0.436438	0.599878	-6.58853	stable
MC4R	-0.140866	6.84516	-0.781891	0.43689	0.599878	-6.58913	stable
PRTN3	0.204575	5.31232	0.781237	0.437272	0.599878	-6.58964	stable
TACR1	0.225333	5.39845	0.777835	0.439262	0.60172	-6.59228	stable
CMTM7	-0.116761	8.25062	-0.77707	0.43971	0.60172	-6.59287	stable
PTX3	-0.23603	7.1986	-0.775289	0.440755	0.60172	-6.59425	stable
RBP1	-0.16735	8.76258	-0.775202	0.440806	0.60172	-6.59431	stable
PPARA	0.245206	6.69197	0.77486	0.441007	0.60172	-6.59458	stable
PRKCQ	-0.165318	8.14302	-0.773207	0.441978	0.602393	-6.59585	stable
LTB4R2	-0.204974	5.35827	-0.771561	0.442947	0.603059	-6.59712	stable
KIR2DL2	-0.118565	5.48197	-0.770631	0.443494	0.603152	-6.59783	stable
ITGAV	-0.0784085	12.4194	-0.769307	0.444274	0.603561	-6.59885	stable
MAP2K2	-0.104829	11.3678	-0.767003	0.445634	0.603935	-6.60061	stable
S1PR1	-0.110794	9.25318	-0.766808	0.445749	0.603935	-6.60076	stable
POMC	0.151311	5.00647	0.765524	0.446508	0.603935	-6.60174	stable
IL17C	-0.142454	7.88689	-0.76513	0.446741	0.603935	-6.60204	stable
FGF12	0.138233	6.5362	0.76398	0.447422	0.603935	-6.60291	stable
KIR2DS1	-0.164861	6.34567	-0.763966	0.44743	0.603935	-6.60292	stable
KLKB1	0.176359	4.83299	0.761014	0.44918	0.605647	-6.60516	stable
PTPRC	-0.260229	3.72637	-0.756333	0.451963	0.608746	-6.6087	stable
RXFP1	-0.232216	5.162	-0.745533	0.458421	0.61501	-6.61678	stable
VDR	0.165844	7.54619	0.744787	0.45887	0.61501	-6.61733	stable
NOX5	-0.18727	6.44378	-0.744137	0.459261	0.61501	-6.61781	stable
HLA-DMB	0.179091	11.2071	0.743798	0.459464	0.61501	-6.61806	stable
OPRK1	0.196633	6.30661	0.743252	0.459792	0.61501	-6.61847	stable
VEGFB	0.173863	7.93447	0.742716	0.460115	0.61501	-6.61886	stable
CD3G	-0.228842	7.45439	-0.742261	0.460388	0.61501	-6.6192	stable
HLA-DQA1	0.507836	9.00395	0.741746	0.460699	0.61501	-6.61958	stable
BPHL	0.096756	8.75603	0.740868	0.461227	0.61501	-6.62023	stable
IL11RA	0.114	8.5289	0.740413	0.461502	0.61501	-6.62057	stable
SPAG11A	-0.198978	6.30878	-0.739184	0.462243	0.615346	-6.62147	stable
IL36A	-0.164312	7.10074	-0.73798	0.46297	0.615662	-6.62236	stable
BPIFB4	-0.223466	6.13276	-0.736875	0.463637	0.615898	-6.62317	stable
RHOA	0.227207	11.7593	0.735567	0.464428	0.616298	-6.62413	stable
HSPA5	0.0597635	14.181	0.734274	0.465211	0.616686	-6.62508	stable
IL17F	-0.217266	4.90172	-0.726421	0.46998	0.621047	-6.63079	stable
CXCL13	0.398223	9.56905	0.72631	0.470047	0.621047	-6.63087	stable
RETNLB	-0.260577	6.70544	-0.725821	0.470345	0.621047	-6.63122	stable
INHBC	-0.104239	7.65873	-0.725607	0.470475	0.621047	-6.63138	stable
NRP1	0.255965	4.34015	0.721638	0.472898	0.62359	-6.63424	stable
F2R	0.157074	8.12578	0.719409	0.474261	0.623941	-6.63584	stable
SH2D1A	0.218406	6.94368	0.718985	0.474521	0.623941	-6.63614	stable
BPIFA2	-0.167889	7.3776	-0.71877	0.474652	0.623941	-6.6363	stable
IFNA5	-0.15179	6.23852	-0.717079	0.475688	0.624651	-6.63751	stable
PLTP	-0.152139	10.457	-0.715462	0.47668	0.624834	-6.63866	stable
MTNR1A	-0.143219	3.97113	-0.715233	0.476821	0.624834	-6.63883	stable
CLEC4M	-0.183787	5.89434	-0.714113	0.477509	0.625084	-6.63962	stable
GDNF	0.183969	5.47315	0.712727	0.478361	0.625549	-6.64061	stable
PLXNB2	-0.0884853	11.8719	-0.707621	0.481507	0.628856	-6.64422	stable
XCL1	-0.203718	6.23846	-0.707002	0.48189	0.628856	-6.64466	stable
IL7	0.17884	9.38731	0.705883	0.482581	0.629105	-6.64545	stable
MPL	0.19684	4.73373	0.704889	0.483195	0.629254	-6.64615	stable
RBP5	-0.186461	6.33567	-0.703152	0.48427	0.62953	-6.64737	stable
SLPI	-0.191926	12.2979	-0.702742	0.484524	0.62953	-6.64765	stable
ULBP1	-0.136424	7.35561	-0.702123	0.484908	0.62953	-6.64809	stable
TAPBP	0.118956	9.07588	0.700953	0.485633	0.629703	-6.64891	stable
PDYN	0.10904	4.32786	0.700294	0.486042	0.629703	-6.64937	stable
FLT4	0.135676	7.03666	0.691269	0.49166	0.636326	-6.65563	stable
IFNW1	-0.176198	4.87179	-0.690365	0.492225	0.636402	-6.65625	stable
LIMS1	-0.191837	6.16293	-0.689222	0.49294	0.636672	-6.65704	stable
PTH2R	0.257142	4.38915	0.688073	0.493659	0.636947	-6.65782	stable
IFNE	-0.162602	6.64586	-0.681523	0.497768	0.64159	-6.6623	stable
CSF2	0.169815	6.98356	0.678437	0.49971	0.643434	-6.66439	stable
PROC	-0.218944	5.53003	-0.676574	0.500884	0.644287	-6.66565	stable
S100B	-0.220862	2.97459	-0.675384	0.501635	0.644594	-6.66645	stable
IL12RB2	0.159698	6.54387	0.672336	0.503562	0.64569	-6.6685	stable
CMTM6	0.290027	3.30818	0.671886	0.503847	0.64569	-6.6688	stable
CR2	-0.359918	7.99359	-0.671598	0.504029	0.64569	-6.669	stable
BMP7	0.196892	7.15146	0.663186	0.509369	0.651433	-6.6746	stable
TXLNA	0.147443	5.35427	0.662521	0.509792	0.651433	-6.67504	stable
LPA	-0.163848	4.01527	-0.662092	0.510065	0.651433	-6.67532	stable
PTN	0.149189	6.98583	0.657827	0.512786	0.653802	-6.67813	stable
IL17B	0.136152	4.08381	0.657556	0.512959	0.653802	-6.67831	stable
EREG	0.182724	5.2841	0.656169	0.513846	0.654269	-6.67921	stable
ALB	-0.248938	5.53709	-0.654949	0.514626	0.654308	-6.68001	stable
IL37	0.106182	3.3345	0.654495	0.514917	0.654308	-6.68031	stable
NLRX1	-0.215436	6.20601	-0.650893	0.517226	0.656579	-6.68265	stable
APOH	-0.25252	6.29716	-0.649164	0.518336	0.657326	-6.68378	stable
SEMA4D	-0.0888172	9.69482	-0.647731	0.519258	0.657831	-6.6847	stable
NR5A1	0.131213	4.92081	0.642674	0.522515	0.661291	-6.68796	stable
AGT	0.186543	9.5978	0.641831	0.523059	0.661315	-6.6885	stable
TGFA	-0.123117	4.59865	-0.638719	0.52507	0.662449	-6.69049	stable
TSLP	-0.218693	5.56401	-0.638649	0.525115	0.662449	-6.69053	stable
PPP3CB	0.0640453	10.6702	0.637999	0.525536	0.662449	-6.69095	stable
TNFRSF10C	0.1516	6.82137	0.634527	0.527785	0.664284	-6.69315	stable
CREB1	0.117605	8.96163	0.634122	0.528048	0.664284	-6.69341	stable
PI15	-0.141982	7.05471	-0.633209	0.528641	0.664366	-6.69399	stable
GALR3	0.160431	7.19295	0.627822	0.532144	0.668101	-6.69738	stable
IL2	-0.190674	4.36527	-0.626913	0.532736	0.668177	-6.69795	stable
DEFB127	-0.133226	6.42172	-0.624435	0.534352	0.669537	-6.69949	stable
TFR2	0.10096	7.56613	0.619009	0.5379	0.673312	-6.70286	stable
CD74	0.116344	4.79345	0.615391	0.540273	0.675214	-6.70509	stable
BMP8A	0.159692	5.3303	0.614806	0.540657	0.675214	-6.70545	stable
MASP2	-0.129487	7.11172	-0.614239	0.54103	0.675214	-6.7058	stable
CTF1	-0.163075	6.54551	-0.599918	0.550479	0.685907	-6.71448	stable
JAK1	0.181044	9.63693	0.599602	0.550689	0.685907	-6.71467	stable
KIR2DL4	-0.153734	6.98047	-0.597534	0.552061	0.68665	-6.71591	stable
NFKBIB	-0.156593	7.74569	-0.597058	0.552377	0.68665	-6.71619	stable
LCK	0.145133	8.28095	0.593925	0.554458	0.688557	-6.71806	stable
AGTR2	-0.167434	5.58661	-0.590952	0.556437	0.690334	-6.71982	stable
GAL	0.119239	6.89621	0.589546	0.557375	0.690815	-6.72064	stable
IFNA8	-0.211368	3.65818	-0.585483	0.560087	0.693494	-6.72303	stable
LCNL1	0.0937375	4.91863	0.58077	0.563243	0.696715	-6.72577	stable
PRLHR	-0.155833	4.70576	-0.579922	0.563811	0.696733	-6.72627	stable
LCN1	-0.181963	5.68961	-0.574442	0.567492	0.700594	-6.72943	stable
NDP	-0.136215	6.43902	-0.573092	0.568401	0.701028	-6.7302	stable
IL20	-0.123568	7.13533	-0.569649	0.570721	0.7032	-6.73217	stable
EDN1	0.148293	6.40318	0.565741	0.573362	0.705762	-6.73438	stable
PAK6	-0.114436	8.79476	-0.563899	0.574608	0.706278	-6.73542	stable
TMSB4X	0.0381408	15.4427	0.563462	0.574904	0.706278	-6.73567	stable
NGFR	-0.161288	4.79838	-0.560314	0.577037	0.707818	-6.73744	stable
SEMA3G	-0.098001	8.30134	-0.559952	0.577283	0.707818	-6.73764	stable
MX1	0.12206	10.8786	0.555263	0.580468	0.710972	-6.74025	stable
MCHR2	0.119501	5.20329	0.554502	0.580985	0.710972	-6.74068	stable
PCSK2	-0.177921	6.08274	-0.551603	0.58296	0.712696	-6.74228	stable
OAS1	-0.119846	10.8443	-0.547445	0.585797	0.715469	-6.74456	stable
CTSS	0.0655172	12.0661	0.546497	0.586446	0.715566	-6.74508	stable
A2M	-0.0968958	7.16915	-0.542052	0.589488	0.718581	-6.7475	stable
TLR1	-0.112267	8.13196	-0.53532	0.594109	0.722918	-6.75112	stable
C5AR2	0.150208	4.84956	0.535194	0.594195	0.722918	-6.75119	stable
CCL25	-0.228639	7.78532	-0.533809	0.595149	0.72306	-6.75193	stable
IRF9	0.0623317	11.071	0.533355	0.595461	0.72306	-6.75217	stable
PIK3CD	0.113998	8.49156	0.529814	0.597901	0.725323	-6.75406	stable
FASLG	-0.0924616	7.6318	-0.528588	0.598747	0.725602	-6.75471	stable
IL12A	0.15947	5.44587	0.527086	0.599784	0.725602	-6.7555	stable
CCRL2	0.103924	8.7365	0.526544	0.600159	0.725602	-6.75578	stable
GNRH2	0.14944	5.83095	0.526139	0.600439	0.725602	-6.756	stable
CHUK	-0.0483522	9.97266	-0.525256	0.601049	0.725643	-6.75646	stable
LBP	-0.104421	7.91623	-0.523925	0.60197	0.726057	-6.75716	stable
CALCB	0.167737	4.93668	0.52076	0.604162	0.728003	-6.75881	stable
NR1H3	0.0843213	9.47868	0.519036	0.605357	0.728745	-6.75971	stable
SH2D1B	-0.133054	6.04934	-0.513772	0.609013	0.732446	-6.76243	stable
TBK1	0.0471248	10.7831	0.512405	0.609965	0.732891	-6.76313	stable
ARTN	-0.0875256	8.17792	-0.509805	0.611776	0.734365	-6.76446	stable
OXT	0.126132	6.48471	0.508165	0.61292	0.734952	-6.76529	stable
ANGPT1	-0.152295	4.93631	-0.507429	0.613433	0.734952	-6.76567	stable
TNFSF8	0.152507	6.33165	0.505241	0.614962	0.735923	-6.76678	stable
CHP2	-0.329912	6.72459	-0.504594	0.615414	0.735923	-6.7671	stable
PTGER4	-0.130058	5.51613	-0.500985	0.617938	0.738239	-6.76892	stable
HAMP	0.0656181	8.28015	0.491321	0.624722	0.744703	-6.77371	stable
SEMA3B	-0.130258	5.32418	-0.490563	0.625255	0.744703	-6.77409	stable
KIR3DL1	0.132161	6.55303	0.490227	0.625491	0.744703	-6.77425	stable
PLXNB3	-0.118332	6.13269	-0.489908	0.625716	0.744703	-6.77441	stable
CELA1	-0.0978189	5.05899	-0.487651	0.627306	0.745655	-6.77551	stable
NR4A2	0.126542	9.589	0.485641	0.628724	0.745655	-6.77649	stable
IGF2R	0.0649154	9.78377	0.485465	0.628848	0.745655	-6.77658	stable
IFNAR1	-0.060857	8.11704	-0.485409	0.628887	0.745655	-6.7766	stable
CD79B	0.133336	6.72997	0.473337	0.637432	0.755074	-6.78239	stable
FGF5	-0.100719	5.2329	-0.469747	0.639981	0.757382	-6.78409	stable
LCN6	-0.0889364	6.59634	-0.466895	0.642011	0.758805	-6.78542	stable
CXCL2	0.189457	5.10836	0.466362	0.64239	0.758805	-6.78567	stable
RAC2	0.132544	8.82165	0.465065	0.643315	0.759184	-6.78628	stable
CD3E	-0.0811001	8.7419	-0.462469	0.645165	0.760654	-6.78748	stable
FGF6	-0.111616	7.53722	-0.458474	0.648019	0.763303	-6.78932	stable
SYK	0.102815	9.43754	0.453058	0.651895	0.76715	-6.7918	stable
CCR3	0.120196	6.53396	0.451467	0.653035	0.767774	-6.79252	stable
THPO	0.14482	5.52523	0.447574	0.655829	0.769776	-6.79427	stable
TRAC	-0.126506	9.98694	-0.447389	0.655962	0.769776	-6.79435	stable
TNFRSF19	-0.130218	6.22044	-0.445137	0.657581	0.770281	-6.79536	stable
NR2F6	-0.187628	5.7516	-0.444137	0.6583	0.770281	-6.7958	stable
IFNA2	0.149082	4.47408	0.4441	0.658327	0.770281	-6.79582	stable
NR6A1	0.0706009	5.62341	0.443385	0.658841	0.770281	-6.79614	stable
AKT1	-0.0534177	10.4244	-0.435445	0.664566	0.776253	-6.79963	stable
COLEC10	-0.123639	6.038	-0.433824	0.665737	0.776337	-6.80033	stable
DLL4	0.116696	6.25697	0.432785	0.666489	0.776337	-6.80078	stable
MAPK8	0.0972559	7.13119	0.432784	0.666489	0.776337	-6.80079	stable
ANGPTL4	0.130703	6.96205	0.430879	0.667867	0.777222	-6.80161	stable
CXCL5	0.192138	5.41089	0.420079	0.675702	0.785613	-6.80621	stable
PIK3CG	0.11948	5.12882	0.417318	0.67771	0.78722	-6.80737	stable
UMODL1	-0.109285	4.07402	-0.407076	0.685182	0.795165	-6.8116	stable
CD1B	-0.105433	5.3767	-0.404626	0.686975	0.796036	-6.81259	stable
UBXN1	-0.0385146	10.251	-0.403673	0.687672	0.796036	-6.81298	stable
IL23R	0.119142	5.47718	0.403456	0.687831	0.796036	-6.81307	stable
LTBP4	0.0943233	8.4248	0.40154	0.689234	0.796926	-6.81384	stable
GMFG	0.115836	9.22396	0.399363	0.69083	0.798038	-6.81471	stable
CXCR5	-0.149487	4.97718	-0.397391	0.692276	0.798976	-6.8155	stable
NR0B1	0.0912802	5.74862	0.392825	0.695631	0.801656	-6.81731	stable
NR2E1	-0.0640839	3.98949	-0.391742	0.696428	0.801656	-6.81773	stable
BMPR1B	-0.100012	6.00246	-0.391629	0.696511	0.801656	-6.81778	stable
CDH1	-0.219733	7.54763	-0.390081	0.69765	0.802233	-6.81838	stable
GNRHR	0.134952	4.33597	0.389	0.698446	0.802415	-6.8188	stable
PMP2	-0.0786176	6.46102	-0.386259	0.700465	0.804001	-6.81987	stable
AGRP	-0.0924432	5.05701	-0.385111	0.701312	0.804239	-6.82031	stable
INSL5	0.0987577	5.39764	0.38087	0.704442	0.807093	-6.82194	stable
NRTN	0.171872	4.76665	0.378478	0.70621	0.808382	-6.82285	stable
TANK	-0.0550219	10.6995	-0.376057	0.708001	0.809695	-6.82376	stable
IGHV1-69	-0.111678	6.40459	-0.37144	0.711421	0.812868	-6.82549	stable
GPHB5	-0.0871181	7.30335	-0.369488	0.712868	0.813783	-6.82622	stable
NR1H2	0.0622496	8.78844	0.366058	0.715415	0.815563	-6.82748	stable
GDF10	-0.107788	6.22178	-0.365641	0.715725	0.815563	-6.82763	stable
CCL5	-0.100732	10.5867	-0.363092	0.71762	0.816569	-6.82856	stable
HLA-DRB4	0.244445	7.63773	0.362708	0.717905	0.816569	-6.8287	stable
NFKBIA	-0.0525596	12.5719	-0.358698	0.72089	0.819079	-6.83015	stable
SORT1	0.136076	6.71868	0.357994	0.721415	0.819079	-6.83041	stable
TLR7	-0.114924	7.08891	-0.355462	0.723302	0.820401	-6.83131	stable
IFNA17	-0.0532988	8.32402	-0.353272	0.724936	0.820401	-6.83209	stable
NR1I2	0.144489	7.9403	0.35269	0.72537	0.820401	-6.8323	stable
HSPA2	-0.0472783	8.95402	-0.35163	0.726162	0.820401	-6.83267	stable
SLC10A2	-0.057509	7.32524	-0.351353	0.726369	0.820401	-6.83277	stable
LAT	0.0772845	6.74092	0.351188	0.726492	0.820401	-6.83282	stable
ADM	0.0724099	10.0411	0.348915	0.72819	0.821369	-6.83362	stable
BMP3	0.0835986	4.84687	0.348294	0.728655	0.821369	-6.83384	stable
BTC	0.0671832	7.13262	0.342174	0.733235	0.824816	-6.83596	stable
CRLF1	0.0914916	6.04816	0.341663	0.733618	0.824816	-6.83613	stable
HLA-DRA	0.0950536	13.4925	0.341581	0.73368	0.824816	-6.83616	stable
IKBKE	0.0367591	8.87591	0.339391	0.735322	0.825924	-6.83691	stable
PAK1	-0.0683948	7.75667	-0.336102	0.73779	0.827957	-6.83802	stable
HLA-DQB1	0.230818	9.002	0.332585	0.740432	0.830181	-6.8392	stable
CNTF	0.10267	5.07038	0.329848	0.74249	0.831748	-6.84011	stable
CIITA	-0.0878966	7.77104	-0.325738	0.745585	0.834472	-6.84146	stable
RASGRP1	0.0806373	8.80632	0.324657	0.7464	0.834641	-6.84181	stable
IL12B	0.0990699	5.63066	0.323447	0.747311	0.834918	-6.8422	stable
CMTM8	0.039047	9.91721	0.319047	0.750632	0.837884	-6.84362	stable
FGF3	-0.0458461	4.05351	-0.317588	0.751733	0.838369	-6.84409	stable
MC2R	-0.0706483	7.67498	-0.316472	0.752577	0.838567	-6.84444	stable
CTLA4	-0.0915845	5.89065	-0.315031	0.753667	0.838861	-6.8449	stable
CX3CR1	-0.09033	4.63713	-0.313845	0.754563	0.838861	-6.84527	stable
TRBC1	-0.0805031	10.3252	-0.313189	0.755059	0.838861	-6.84548	stable
PIK3R5	-0.0330528	7.93368	-0.312596	0.755508	0.838861	-6.84566	stable
CD247	0.0858812	8.06199	0.310199	0.757322	0.840134	-6.84641	stable
NRG2	-0.087121	6.35605	-0.309069	0.758178	0.840262	-6.84676	stable
GDF11	-0.0661733	4.76706	-0.308282	0.758774	0.840262	-6.84701	stable
SEMA3D	-0.0695005	4.29705	-0.307163	0.759623	0.840462	-6.84735	stable
ACVR2B	0.0646258	4.65092	0.302531	0.763136	0.842389	-6.84877	stable
CD1A	-0.0629452	7.6465	-0.302239	0.763358	0.842389	-6.84886	stable
PRLH	0.0536188	7.48323	0.302219	0.763373	0.842389	-6.84886	stable
AVPR2	-0.0628936	4.74682	-0.298839	0.76594	0.843947	-6.84988	stable
ADRB1	0.0547663	3.94793	0.297884	0.766665	0.843947	-6.85017	stable
INPP5D	0.10358	5.9554	0.29771	0.766798	0.843947	-6.85022	stable
NTS	-0.119885	6.51578	-0.296391	0.7678	0.844035	-6.85061	stable
TGFB3	-0.0722902	4.42485	-0.295346	0.768596	0.844035	-6.85092	stable
FGF21	0.0689966	6.34482	0.294958	0.768891	0.844035	-6.85104	stable
R3HDML	-0.0753069	5.1371	-0.292768	0.770557	0.844611	-6.85168	stable
FCGRT	0.0476365	10.6793	0.292504	0.770758	0.844611	-6.85176	stable
DDX17	-0.0678723	9.57111	-0.29136	0.771629	0.84483	-6.85209	stable
EDN3	-0.142459	6.64122	-0.287717	0.774405	0.847132	-6.85315	stable
SERPIND1	0.0938126	4.7285	0.285084	0.776414	0.848591	-6.85391	stable
SDC4	-0.0401903	12.9748	-0.28085	0.779646	0.851384	-6.85511	stable
GDF5	0.0642614	7.07964	0.274527	0.78448	0.855921	-6.85687	stable
CCR7	-0.0848386	8.81265	-0.272198	0.786264	0.857123	-6.85751	stable
GHSR	-0.0476479	4.06777	-0.269092	0.788643	0.858972	-6.85835	stable
IL21	0.085745	5.65079	0.266663	0.790505	0.860255	-6.859	stable
INSL4	-0.0713015	6.32314	-0.260666	0.795108	0.864516	-6.86059	stable
TGFB2	0.075296	5.25678	0.251628	0.802059	0.870949	-6.86291	stable
SEMA3A	-0.049041	7.66367	-0.251174	0.802408	0.870949	-6.86303	stable
CSPG5	0.0336183	4.83287	0.249804	0.803463	0.871342	-6.86337	stable
BMP15	-0.0544574	7.23965	-0.245688	0.806635	0.874029	-6.86439	stable
PLXNA2	0.0664074	7.39273	0.242746	0.808905	0.875733	-6.86511	stable
SOS1	-0.0857203	5.03729	-0.241709	0.809706	0.875847	-6.86537	stable
S100Z	0.066578	4.98066	0.237847	0.812688	0.877085	-6.86629	stable
IL7R	0.0561141	10.0745	0.237026	0.813322	0.877085	-6.86649	stable
NPPC	-0.0636652	3.66048	-0.236733	0.813548	0.877085	-6.86656	stable
CBL	0.0585178	6.12263	0.236616	0.813639	0.877085	-6.86659	stable
CCL24	0.0726395	6.6584	0.234928	0.814943	0.877739	-6.86699	stable
CMA1	0.0682552	5.73478	0.23318	0.816295	0.878443	-6.8674	stable
TYK2	0.0292086	9.88838	0.227937	0.820353	0.882055	-6.86861	stable
APOBEC3G	0.0507128	9.82764	0.225799	0.822009	0.883081	-6.8691	stable
PDCD1	0.0582756	5.61046	0.224782	0.822798	0.883174	-6.86933	stable
INHA	-0.0551185	6.4599	-0.222637	0.82446	0.884203	-6.86981	stable
IL18R1	0.0605849	6.95796	0.217942	0.828102	0.887353	-6.87085	stable
INSR	0.0352923	7.54938	0.214962	0.830416	0.888521	-6.87149	stable
CXCR4	-0.0549266	10.6941	-0.214719	0.830605	0.888521	-6.87154	stable
FLT1	-0.0672887	5.6839	-0.213348	0.83167	0.888904	-6.87184	stable
SLC22A17	0.0670769	5.75549	0.209769	0.834451	0.89112	-6.8726	stable
HLA-DPA1	0.046259	13.6592	0.199025	0.842814	0.898299	-6.8748	stable
HTN1	-0.065856	5.76209	-0.198759	0.843022	0.898299	-6.87486	stable
THRA	-0.0267045	8.04829	-0.197715	0.843835	0.898299	-6.87506	stable
RORB	0.0316522	4.2947	0.197466	0.84403	0.898299	-6.87511	stable
FGF8	-0.0564247	4.38325	-0.195731	0.845382	0.898978	-6.87545	stable
KDR	-0.0258569	9.369	-0.192332	0.848034	0.901036	-6.87612	stable
TG	-0.0440636	7.92185	-0.187873	0.851515	0.903342	-6.87697	stable
CCL23	0.0581201	5.05618	0.187712	0.85164	0.903342	-6.877	stable
IL2RB	-0.0417415	9.32326	-0.185685	0.853224	0.904259	-6.87738	stable
FCN2	0.0539391	5.38211	0.183934	0.854592	0.904947	-6.8777	stable
LGR4	-0.025716	11.8757	-0.18086	0.856995	0.906728	-6.87826	stable
DES	-0.0856846	8.47741	-0.177914	0.859299	0.908402	-6.87879	stable
IL3	0.0269076	3.78065	0.166872	0.867947	0.916774	-6.8807	stable
UTS2B	-0.0424964	6.12067	-0.165041	0.869383	0.91752	-6.88101	stable
GHRHR	-0.0407226	5.42793	-0.161555	0.872117	0.919321	-6.88158	stable
IRF1	0.0280647	10.6832	0.161002	0.872551	0.919321	-6.88167	stable
FGFR1	0.0326185	6.69878	0.157558	0.875254	0.920964	-6.88222	stable
LACRT	-0.0312471	5.09789	-0.15715	0.875575	0.920964	-6.88229	stable
SCTR	-0.0374457	5.92587	-0.154493	0.877661	0.922387	-6.8827	stable
PRKCA	0.0342512	5.05107	0.153343	0.878565	0.922567	-6.88288	stable
IL15	0.0242592	9.02694	0.14837	0.882473	0.925473	-6.88363	stable
MTNR1B	0.0320687	4.61745	0.147076	0.883491	0.925473	-6.88382	stable
ITK	0.0298603	8.61916	0.147014	0.883539	0.925473	-6.88383	stable
BPIFA1	0.040889	6.53019	0.143374	0.886403	0.9277	-6.88436	stable
ENDOU	0.0331442	4.13184	0.140397	0.888746	0.929378	-6.88479	stable
HTR1A	-0.0358262	5.96167	-0.137934	0.890685	0.930633	-6.88513	stable
IL9	-0.0405642	4.63071	-0.131625	0.895655	0.935049	-6.88598	stable
IAPP	-0.0322404	4.34382	-0.127347	0.899028	0.937646	-6.88654	stable
XCR1	0.034496	6.52552	0.126579	0.899633	0.937646	-6.88664	stable
AKT3	-0.0154402	9.37031	-0.123177	0.902316	0.939161	-6.88706	stable
ABCC4	0.0470188	6.53714	0.122843	0.90258	0.939161	-6.88711	stable
S100A14	-0.0279654	11.4288	-0.121815	0.903391	0.939228	-6.88723	stable
AVPR1B	-0.026558	6.44761	-0.111004	0.911928	0.947321	-6.8885	stable
CCL19	-0.0445764	9.37206	-0.109024	0.913492	0.948163	-6.88871	stable
PTH	-0.0374109	4.43882	-0.107527	0.914676	0.948608	-6.88888	stable
CSRP1	-0.0145552	12.0213	-0.104126	0.917364	0.950412	-6.88924	stable
SEMA3C	-0.0191339	7.93209	-0.103416	0.917925	0.950412	-6.88931	stable
C8G	-0.0375916	4.59614	-0.101498	0.919442	0.951199	-6.88951	stable
JAG1	0.0284046	4.99477	0.0975082	0.922599	0.953681	-6.88991	stable
NENF	0.025287	6.88122	0.0892463	0.929139	0.959652	-6.89068	stable
NR2F1	-0.0163477	9.86045	-0.0874145	0.930589	0.960362	-6.89084	stable
KCNH2	-0.0259234	5.42993	-0.0838518	0.933411	0.962485	-6.89115	stable
CRHR1	0.0171247	6.76682	0.0807332	0.935882	0.964242	-6.89141	stable
PTGDR	-0.0202504	6.04591	-0.0748789	0.940523	0.96823	-6.89187	stable
CXCR1	-0.0161379	5.16549	-0.0703192	0.944138	0.971158	-6.8922	stable
IL26	0.0218144	4.36815	0.0647085	0.948589	0.974393	-6.89258	stable
IL5	0.0182882	5.13675	0.0644007	0.948833	0.974393	-6.8926	stable
FGF16	0.0151731	6.48401	0.0607375	0.95174	0.976581	-6.89283	stable
ANGPTL7	0.0145332	4.96234	0.0597201	0.952547	0.976613	-6.89289	stable
FGF7	0.0120081	1.66672	0.057012	0.954696	0.977233	-6.89305	stable
INHBB	0.0167658	7.84589	0.0570013	0.954705	0.977233	-6.89305	stable
CASP3	-0.00693164	10.4293	-0.0546757	0.956551	0.978326	-6.89318	stable
HLA-DPB1	0.0134582	12.8424	0.0527419	0.958086	0.9791	-6.89328	stable
PPP3R1	-0.00667089	8.23391	-0.0507335	0.959681	0.979934	-6.89339	stable
LECT2	-0.0130087	4.63779	-0.0478393	0.961979	0.980964	-6.89353	stable
TRIM5	-0.0059073	9.93058	-0.046525	0.963023	0.980964	-6.89359	stable
IL22RA2	-0.0152742	5.38414	-0.0460002	0.96344	0.980964	-6.89362	stable
TCF7L2	0.00621646	9.33103	0.045536	0.963808	0.980964	-6.89364	stable
TMSB4Y	0.0117913	6.35815	0.0374372	0.970242	0.986713	-6.89398	stable
CCR6	-0.00916773	7.23546	-0.0343316	0.972709	0.988424	-6.89409	stable
SP1	0.0133107	7.39073	0.03332	0.973513	0.988442	-6.89412	stable
BPIFC	0.00609493	4.59887	0.0320732	0.974504	0.98865	-6.89416	stable
TEC	0.00527547	4.57072	0.0310739	0.975298	0.988658	-6.8942	stable
S1PR2	0.00333907	4.23345	0.0276052	0.978055	0.990143	-6.8943	stable
TRDV3	0.00734113	7.64857	0.0272504	0.978337	0.990143	-6.89431	stable
PDIA3	0.00199567	13.2429	0.0167627	0.986673	0.997663	-6.89454	stable
HNF4G	0.00642649	5.64545	0.0143219	0.988614	0.997663	-6.89458	stable
BACH2	0.00263293	7.29422	0.0119655	0.990487	0.997663	-6.89461	stable
KITLG	-0.00363352	6.05774	-0.0106744	0.991513	0.997663	-6.89462	stable
HLA-DMA	-0.00223068	11.6	-0.0105114	0.991643	0.997663	-6.89462	stable
HSPA4	-0.00293116	7.89745	-0.00961083	0.992359	0.997663	-6.89463	stable
FABP5	0.00158426	12.3543	0.00841838	0.993307	0.997663	-6.89464	stable
NR2C2	0.00121944	7.45613	0.00796236	0.993669	0.997663	-6.89465	stable
IFNK	-0.00255796	3.53393	-0.00782095	0.993782	0.997663	-6.89465	stable
SEMA7A	-0.00174044	6.73977	-0.00651273	0.994822	0.997663	-6.89466	stable
SERPINA3	0.00273582	10.7635	0.00612092	0.995133	0.997663	-6.89466	stable
IL25	-0.00133738	5.39098	-0.00568925	0.995477	0.997663	-6.89466	stable
SRC	-0.000536438	3.1184	-0.00431503	0.996569	0.997663	-6.89467	stable
HTN3	0.00113736	3.55144	0.00393629	0.99687	0.997663	-6.89467	stable
RAF1	0.000105991	6.85009	0.000364206	0.99971	0.99971	-6.89468	stable
