# Supplementary material for: Development of alternative herbals remedy for gastric cancer based on transcriptomic analysis of immune infiltration and ferroptosis
Source: Front Genet. 2023 Mar 3;14:1086368. doi: 10.3389/fgene.2023.1086368 (PMC10020191; doi:10.3389/fgene.2023.1086368)
Supplement: Supplementary file 3 [file Table1.xlsx]

## Sheet: DEGs
	logFC	AveExpr	t	P.Value	adj.P.Val	B	change
WIBG	-4.59288	7.31352	-18.3163	1.77e-28	4.16e-24	53.5883	down
SERPINH1	3.63366	9.0488	14.1683	2.72e-22	3.2e-18	40.0486	up
MAL	-3.02464	9.2249	-13.1553	1.22e-20	8.46e-17	36.3848	down
GIF	-6.9077	10.8402	-13.113	1.44e-20	8.46e-17	36.2285	down
ATP4A	-6.50947	9.25975	-12.6724	7.87e-20	3.7e-16	34.5889	down
PSAPL1	-2.51873	9.75751	-12.4594	1.8e-19	7.07e-16	33.7868	down
FAP	3.25591	7.47215	12.0606	8.66e-19	2.72e-15	32.2694	up
TRIM50	-4.63268	6.48153	-12.0441	9.24e-19	2.72e-15	32.2063	down
BYSL	2.70432	7.8874	11.8498	2e-18	5.22e-15	31.459	up
GATA6-AS1	-2.55366	9.78655	-11.6402	4.62e-18	1.09e-14	30.6477	down
MIR29B2 /// MIR29C	-2.09638	9.61181	-11.3894	1.27e-17	2.71e-14	29.67	down
ESRRG	-5.03265	9.40842	-11.3388	1.55e-17	3.04e-14	29.4718	down
RAB27A	-1.76291	11.095	-11.2042	2.68e-17	4.84e-14	28.9431	down
AGAP2-AS1	2.37846	6.72354	11.1401	3.47e-17	5.83e-14	28.6906	up
KCNJ16	-4.70816	8.39816	-11.1148	3.85e-17	6.03e-14	28.5911	down
CWH43	-4.18288	7.26056	-11.0252	5.54e-17	8.14e-14	28.2368	down
CDH3	4.0162	7.36653	10.5468	3.93e-16	5.41e-13	26.3325	up
TEAD4	2.31898	7.97407	10.5345	4.14e-16	5.41e-13	26.2831	up
HMGB3P1	2.54469	7.56073	10.4466	5.95e-16	7.36e-13	25.9303	up
ADH7	-2.41126	7.94154	-10.3691	8.19e-16	9.34e-13	25.6189	down
CCKBR	-3.97119	7.89729	-10.3596	8.52e-16	9.34e-13	25.5805	down
RTKN	1.58983	8.72876	10.3476	8.95e-16	9.34e-13	25.5323	up
PGRMC2	-0.977558	11.401	-10.3429	9.13e-16	9.34e-13	25.5134	stable
CTSB	1.55323	12.8381	10.3232	9.91e-16	9.71e-13	25.4339	up
NFE2L3	1.64434	9.9769	10.2935	1.12e-15	1.03e-12	25.3142	up
AL928768.3 /// Ig alpha 1-[alpha]2m /// IGH	-3.17628	9.49647	-10.2828	1.17e-15	1.03e-12	25.2712	down
LOC101929842 /// PGA3 /// PGA4 /// PGA5	-5.67795	12.5253	-10.2794	1.19e-15	1.03e-12	25.2577	down
GHRL	-3.05194	9.40439	-10.2061	1.61e-15	1.35e-12	24.9618	down
C16orf89	-4.27841	8.20448	-10.1903	1.72e-15	1.39e-12	24.8981	down
SMIM5	-2.30428	8.88	-10.1587	1.96e-15	1.54e-12	24.7703	down
CHGA	-4.44577	9.89566	-10.0089	3.66e-15	2.77e-12	24.1633	down
KCNE2	-4.8471	9.80714	-10.0006	3.79e-15	2.78e-12	24.1296	down
RNASE1	-2.30692	12.8409	-9.94308	4.81e-15	3.43e-12	23.8962	down
CIRH1A	1.09428	10.23	9.83951	7.42e-15	5.07e-12	23.4751	up
PTPN12	1.06766	11.0762	9.83557	7.54e-15	5.07e-12	23.459	up
FSCN1	2.28311	7.19364	9.81522	8.21e-15	5.36e-12	23.3761	up
GPX3	-1.99877	11.5841	-9.79658	8.87e-15	5.64e-12	23.3002	down
CCT3 /// LOC101927137	0.975851	12.3014	9.78556	9.29e-15	5.75e-12	23.2553	stable
NUTF2 /// NUTF2P4	1.32279	11.2619	9.76871	9.97e-15	6.01e-12	23.1866	up
AJUBA	1.67413	8.24696	9.75726	1.05e-14	6.15e-12	23.14	up
MAP7D2	-3.68178	7.40708	-9.71161	1.27e-14	7.14e-12	22.9538	down
RDH12	-3.06476	7.75052	-9.70996	1.28e-14	7.14e-12	22.947	down
EFNA3	3.16168	6.83328	9.68763	1.4e-14	7.66e-12	22.8559	up
VSIG2	-3.7311	10.6004	-9.67115	1.5e-14	8.02e-12	22.7886	down
MFSD4	-4.4581	10.2337	-9.65795	1.59e-14	8.28e-12	22.7347	down
FBP2	-3.27744	5.71282	-9.65308	1.62e-14	8.28e-12	22.7148	down
ADAM12	3.06937	6.026	9.60477	1.98e-14	9.92e-12	22.5173	up
TNFRSF12A	1.9912	9.38266	9.58284	2.17e-14	1.05e-11	22.4277	up
LRP8	1.42674	8.06462	9.57861	2.21e-14	1.05e-11	22.4104	up
TRIM73 /// TRIM74	-3.19908	7.04045	-9.5759	2.24e-14	1.05e-11	22.3993	down
RP11-363E7.4	-2.70553	10.1191	-9.56418	2.35e-14	1.08e-11	22.3513	down
CDCA5	2.63318	7.73258	9.54678	2.53e-14	1.14e-11	22.2801	up
TNFRSF10B	2.45968	7.05042	9.53846	2.62e-14	1.16e-11	22.2461	up
EIF2AK3	-1.07611	11.4324	-9.51806	2.85e-14	1.24e-11	22.1626	down
ATP1B3	1.22889	12.7267	9.51267	2.92e-14	1.25e-11	22.1405	up
DGKD	-1.55534	10.1207	-9.46679	3.54e-14	1.49e-11	21.9525	down
LY6E	3.07243	9.66267	9.44847	3.82e-14	1.55e-11	21.8774	up
GPD1L	-1.13611	10.9135	-9.44762	3.84e-14	1.55e-11	21.874	down
FGD4	-1.75916	11.1848	-9.44092	3.95e-14	1.55e-11	21.8465	down
PDGFD	-1.8549	10.0063	-9.44011	3.96e-14	1.55e-11	21.8431	down
MYOC	-1.6026	9.10096	-9.43283	4.08e-14	1.58e-11	21.8133	down
ADRB2	-1.64685	8.29526	-9.41397	4.42e-14	1.68e-11	21.7359	down
FNDC1	4.03797	7.23358	9.40811	4.53e-14	1.69e-11	21.7119	up
COL12A1	1.95888	10.9011	9.38448	5.01e-14	1.82e-11	21.615	up
COL6A3	1.7153	12.3631	9.38307	5.04e-14	1.82e-11	21.6092	up
ID4	-1.92432	10.5685	-9.37318	5.25e-14	1.87e-11	21.5686	down
FAM102A	-1.09236	10.8756	-9.34783	5.84e-14	2.05e-11	21.4645	down
GKN2	-4.89493	12.9879	-9.32991	6.3e-14	2.15e-11	21.3909	down
LOC100996643 /// LOC101928195 /// MTHFD1L	1.30711	9.90002	9.32972	6.31e-14	2.15e-11	21.3902	up
MND1	1.48846	7.75515	9.32464	6.44e-14	2.17e-11	21.3693	up
SIDT2	-2.07514	9.84692	-9.31803	6.63e-14	2.19e-11	21.3421	down
LYPD6B	-2.23339	9.68551	-9.31185	6.8e-14	2.22e-11	21.3168	down
AGPAT9	-1.7241	9.47948	-9.30893	6.88e-14	2.22e-11	21.3048	down
SOSTDC1	-4.95133	9.43087	-9.2698	8.12e-14	2.58e-11	21.144	down
LPCAT1	2.16941	8.67547	9.25974	8.47e-14	2.64e-11	21.1026	up
C15orf27	-1.13856	7.9268	-9.25827	8.52e-14	2.64e-11	21.0966	down
SNRPE	0.741439	12.7352	9.24784	8.91e-14	2.72e-11	21.0537	stable
CKS1B	1.10712	11.0119	9.24309	9.09e-14	2.74e-11	21.0342	up
FUT9	-2.79959	4.45425	-9.22759	9.7e-14	2.89e-11	20.9704	down
COL4A1	1.32363	12.3165	9.22056	9.99e-14	2.94e-11	20.9415	up
AK130486	-2.40796	7.13629	-9.21554	1.02e-13	2.96e-11	20.9209	down
IFITM3	1.34769	13.5105	9.20879	1.05e-13	2.98e-11	20.8931	up
SCNN1B	-3.13584	7.10287	-9.20813	1.05e-13	2.98e-11	20.8904	down
SMIM6	-1.71524	9.50319	-9.19303	1.12e-13	3.14e-11	20.8283	down
ADH1A	-1.29037	8.71491	-9.17859	1.19e-13	3.3e-11	20.7688	down
UBE2T	1.46779	9.37422	9.15206	1.33e-13	3.65e-11	20.6596	up
MON2	-0.771433	10.4637	-9.14047	1.4e-13	3.79e-11	20.6119	stable
LINC00849 /// SLC25A16	-1.19125	9.59962	-9.13259	1.45e-13	3.87e-11	20.5795	down
CDH11	2.42505	7.83438	9.12328	1.51e-13	3.98e-11	20.5411	up
PGF	2.34453	6.76712	9.11805	1.54e-13	4.02e-11	20.5196	up
MIR22 /// MIR22HG	-1.05249	10.2798	-9.11618	1.55e-13	4.02e-11	20.5118	down
STK3	1.13202	10.1961	9.10243	1.65e-13	4.21e-11	20.4552	up
LIF	1.91514	8.24105	9.09169	1.72e-13	4.34e-11	20.411	up
LIPF	-5.46535	12.4342	-9.09003	1.73e-13	4.34e-11	20.4041	down
BCAS1	-2.12163	10.4725	-9.06082	1.96e-13	4.86e-11	20.2838	down
IFITM1 /// IFITM2	1.62509	12.8437	9.05542	2.01e-13	4.92e-11	20.2615	up
ZMYND19	2.48062	7.52579	9.02132	2.32e-13	5.63e-11	20.1209	up
ETFDH	-1.26491	9.45016	-9.01506	2.38e-13	5.69e-11	20.0951	down
FA2H	-1.50165	11.2233	-9.01389	2.39e-13	5.69e-11	20.0903	down
SPARC	1.49328	12.5563	8.99525	2.59e-13	6.07e-11	20.0134	up
CPNE2	1.88852	8.41963	8.99375	2.61e-13	6.07e-11	20.0072	up
MFAP2	2.50179	8.66456	8.98633	2.69e-13	6.2e-11	19.9766	up
CD9	1.56128	12.567	8.98309	2.73e-13	6.23e-11	19.9632	up
CPA2	-3.1627	9.69812	-8.97326	2.84e-13	6.43e-11	19.9227	down
DIMT1	0.916222	10.8746	8.95421	3.08e-13	6.9e-11	19.8441	stable
MYRF	-1.68487	11.0287	-8.90749	3.76e-13	8.34e-11	19.6512	down
ECT2	1.57355	11.2564	8.89607	3.94e-13	8.67e-11	19.6041	up
CYSTM1	-1.28665	14.4755	-8.89004	4.04e-13	8.81e-11	19.5792	down
DUSP14	1.17199	9.08979	8.88132	4.2e-13	9.06e-11	19.5432	up
AKR7A3	-1.82401	11.4146	-8.87103	4.38e-13	9.33e-11	19.5007	down
NID2	1.96067	9.00467	8.86929	4.42e-13	9.33e-11	19.4935	up
CAPN9	-3.06474	9.03014	-8.86793	4.44e-13	9.33e-11	19.4879	down
CCPG1 /// DYX1C1-CCPG1	-1.12968	10.1035	-8.8332	5.15e-13	1.07e-10	19.3444	down
PRC1	1.5612	10.0484	8.81331	5.6e-13	1.16e-10	19.2622	up
SLC26A9	-3.12368	8.89826	-8.80402	5.82e-13	1.19e-10	19.2238	down
RNPS1	0.670461	12.0226	8.789	6.21e-13	1.26e-10	19.1618	stable
PKIB	-2.41716	10.0248	-8.77016	6.72e-13	1.35e-10	19.0839	down
CAPN8	-2.0906	10.9314	-8.76797	6.79e-13	1.35e-10	19.0748	down
C4orf32	-1.19019	10.4141	-8.76436	6.89e-13	1.36e-10	19.0599	down
STIL	1.30428	9.71544	8.7588	7.06e-13	1.37e-10	19.0369	up
UBE2C	1.45508	11.1054	8.75666	7.12e-13	1.37e-10	19.0281	up
HOXC6	2.45636	8.47462	8.75638	7.13e-13	1.37e-10	19.0269	up
AKR1C1 /// AKR1C2 /// LOC101930400	-2.78023	8.62287	-8.74452	7.5e-13	1.43e-10	18.9779	down
KIFC1	2.02505	7.97102	8.74253	7.56e-13	1.43e-10	18.9696	up
SF3B3	0.987659	10.6084	8.7413	7.6e-13	1.43e-10	18.9646	stable
GGCT	0.859565	12.1795	8.73153	7.92e-13	1.48e-10	18.9242	stable
PLCXD3	-2.88009	6.86351	-8.72849	8.02e-13	1.49e-10	18.9116	down
FTSJ2	0.71785	10.5178	8.71237	8.59e-13	1.58e-10	18.8449	stable
EXOSC5	1.58765	8.76818	8.70203	8.98e-13	1.64e-10	18.8022	up
SH3GL2	-3.59824	5.87377	-8.69609	9.21e-13	1.67e-10	18.7776	down
PMEPA1	2.36908	8.23656	8.67685	9.99e-13	1.79e-10	18.698	up
ZNF121	0.926435	11.0352	8.6737	1.01e-12	1.8e-10	18.685	stable
MYZAP	-1.23428	9.88741	-8.67267	1.02e-12	1.8e-10	18.6807	down
DHRS7	-1.29465	12.1583	-8.66827	1.04e-12	1.81e-10	18.6625	down
TRIM59	1.55428	9.20109	8.66812	1.04e-12	1.81e-10	18.6619	up
METTL7A	-2.00339	12.3382	-8.66159	1.07e-12	1.84e-10	18.6349	down
NUF2	2.10938	8.67304	8.65374	1.1e-12	1.88e-10	18.6024	up
TMEM220	-1.65779	9.16642	-8.65317	1.1e-12	1.88e-10	18.6001	down
MCM2	1.30806	9.93354	8.62319	1.25e-12	2.11e-10	18.476	up
MT1G	-1.9794	12.7417	-8.62235	1.26e-12	2.11e-10	18.4725	down
MTFR2	1.52432	9.15021	8.61155	1.32e-12	2.2e-10	18.4278	up
ADTRP	-1.4855	9.42534	-8.5914	1.44e-12	2.38e-10	18.3444	down
CACYBP	0.771281	11.9246	8.58261	1.49e-12	2.44e-10	18.3081	stable
BMP5	-2.54715	5.80727	-8.58169	1.5e-12	2.44e-10	18.3042	down
CLDN1	2.82971	7.07783	8.57527	1.54e-12	2.49e-10	18.2777	up
PIP4K2C	-0.876681	10.3631	-8.5663	1.6e-12	2.57e-10	18.2405	stable
MIR1304 /// SNORA1 /// SNORA18 /// SNORA32 /// SNORA40 /// SNORA8 /// SNORD5 /// TAF1D	0.752828	10.8417	8.56457	1.61e-12	2.57e-10	18.2334	stable
TRIP13	1.54697	9.10479	8.56066	1.64e-12	2.6e-10	18.2172	up
PDIA2	-3.39597	7.64873	-8.55451	1.68e-12	2.65e-10	18.1917	down
FOXM1	2.86413	7.76344	8.54364	1.76e-12	2.76e-10	18.1467	up
LINC00261	-4.15417	9.23606	-8.53238	1.84e-12	2.87e-10	18.1001	down
C11orf92	-2.88381	8.31292	-8.52134	1.93e-12	2.99e-10	18.0544	down
RAE1	1.20476	10.3327	8.51908	1.95e-12	3e-10	18.045	up
SET /// SETP4 /// SETSIP	1.70868	11.1764	8.5171	1.97e-12	3e-10	18.0369	up
GRINA	1.28689	9.95003	8.5164	1.97e-12	3e-10	18.0339	up
SNX10	1.53847	9.57205	8.50548	2.07e-12	3.12e-10	17.9887	up
SST	-3.86611	9.62176	-8.49452	2.17e-12	3.25e-10	17.9433	down
CST1	4.05542	7.18901	8.48624	2.24e-12	3.34e-10	17.909	up
SLC39A10	1.82744	9.042	8.48429	2.26e-12	3.35e-10	17.9009	up
RPL8	0.684607	14.6778	8.4746	2.36e-12	3.47e-10	17.8608	stable
SEC24A	-0.760977	11.6468	-8.47198	2.38e-12	3.48e-10	17.85	stable
SNRPB	0.949952	11.5857	8.46761	2.43e-12	3.53e-10	17.8319	stable
PLAU	1.69896	9.90109	8.46556	2.45e-12	3.54e-10	17.8234	up
ABCA5	-0.98444	9.28775	-8.453	2.58e-12	3.71e-10	17.7714	stable
TMEM100	-1.9978	8.98195	-8.44369	2.69e-12	3.83e-10	17.7328	down
DTL	1.51163	9.45448	8.44222	2.71e-12	3.83e-10	17.7267	up
YWHAG	0.590541	13.0629	8.44109	2.72e-12	3.83e-10	17.722	stable
CKMT2	-2.51051	8.02729	-8.43643	2.77e-12	3.88e-10	17.7027	down
PKM	1.14691	12.3049	8.43111	2.84e-12	3.95e-10	17.6807	up
PODXL	1.17647	10.1154	8.4122	3.07e-12	4.25e-10	17.6023	up
ANXA10	-3.49449	12.5111	-8.40212	3.21e-12	4.41e-10	17.5606	down
PSMD3	0.92374	10.3462	8.37626	3.58e-12	4.9e-10	17.4535	stable
RPA3OS	-0.971957	10.4457	-8.35881	3.86e-12	5.24e-10	17.3812	stable
MCM4	2.58912	7.61101	8.3562	3.9e-12	5.24e-10	17.3704	up
MT1M	-2.684	9.97868	-8.35616	3.9e-12	5.24e-10	17.3702	down
ARHGEF37	-1.6405	9.29961	-8.34793	4.04e-12	5.4e-10	17.3361	down
METTL8	0.913458	9.31013	8.34411	4.1e-12	5.43e-10	17.3203	stable
GPR64	-2.28246	8.42802	-8.34245	4.13e-12	5.43e-10	17.3134	down
S100A10	1.2629	14.0429	8.34233	4.14e-12	5.43e-10	17.3129	up
FAM101A /// ZNF664-FAM101A	-1.86751	10.641	-8.33882	4.2e-12	5.49e-10	17.2983	down
UBE2D1	0.71931	10.9184	8.31056	4.73e-12	6.15e-10	17.1812	stable
KIF2C	1.12852	9.5427	8.29727	5.01e-12	6.47e-10	17.1262	up
AKR1B10	-3.33697	13.1501	-8.29601	5.04e-12	6.47e-10	17.121	down
COL5A2	1.53944	11.4183	8.28485	5.28e-12	6.75e-10	17.0747	up
HPGD	-2.9226	11.5229	-8.28119	5.36e-12	6.82e-10	17.0595	down
IFITM1	1.50998	13.5655	8.27045	5.61e-12	7.1e-10	17.0151	up
FKBP10	2.7413	6.73064	8.26892	5.65e-12	7.1e-10	17.0087	up
LRFN4	2.15854	7.64514	8.26803	5.67e-12	7.1e-10	17.005	up
SLC25A32	0.881245	10.762	8.26651	5.71e-12	7.1e-10	16.9987	stable
GPR155	-3.19294	9.16668	-8.26409	5.77e-12	7.14e-10	16.9887	down
CBX1	0.656378	11.0898	8.25685	5.95e-12	7.33e-10	16.9587	stable
CCT5	0.845722	11.9029	8.25399	6.02e-12	7.38e-10	16.9468	stable
RRS1	1.62829	9.44781	8.23799	6.44e-12	7.85e-10	16.8805	up
TMEM185B	1.1005	9.26764	8.23692	6.47e-12	7.85e-10	16.8761	up
SGK1	-1.51872	12.2893	-8.22926	6.69e-12	8.07e-10	16.8443	down
PSCA	-4.54235	11.6338	-8.22448	6.83e-12	8.19e-10	16.8245	down
KIT	-2.10028	8.86247	-8.21375	7.14e-12	8.53e-10	16.7801	down
ECHDC2	-1.09227	10.2165	-8.20296	7.48e-12	8.85e-10	16.7354	down
MIF	0.911613	13.5113	8.20272	7.49e-12	8.85e-10	16.7344	stable
CEBPB	1.25042	12.7906	8.19855	7.62e-12	8.96e-10	16.7171	up
TMEM158	2.31553	7.99097	8.18933	7.93e-12	9.28e-10	16.6788	up
IRX3	-2.24894	8.9571	-8.18469	8.08e-12	9.41e-10	16.6596	down
BOP1 /// MIR7112	2.59208	8.20376	8.17172	8.54e-12	9.9e-10	16.6059	up
POLRMT	0.917168	9.57109	8.16695	8.72e-12	1.01e-09	16.5861	stable
APLP1	-3.21798	6.40719	-8.15552	9.15e-12	1.05e-09	16.5387	down
GC	-3.64344	8.10745	-8.14959	9.38e-12	1.07e-09	16.5142	down
AHSA1	0.961696	11.0309	8.13993	9.78e-12	1.11e-09	16.4741	stable
PLEKHG4	1.35221	8.64718	8.1313	1.01e-11	1.15e-09	16.4384	up
ATAD2	1.24823	8.86071	8.1235	1.05e-11	1.18e-09	16.406	up
MYRIP	-3.25753	7.85206	-8.10416	1.14e-11	1.28e-09	16.3259	down
MRPS17	0.8693	10.6315	8.09462	1.19e-11	1.32e-09	16.2863	stable
WDR46	1.71388	7.76288	8.08918	1.21e-11	1.35e-09	16.2638	up
ENO1	0.86797	13.0476	8.08714	1.22e-11	1.35e-09	16.2554	stable
THOC6	1.74134	7.91158	8.08257	1.25e-11	1.37e-09	16.2364	up
THY1	1.43951	9.22316	8.08111	1.26e-11	1.37e-09	16.2304	up
SCGB2A1	-4.3689	8.0179	-8.07831	1.27e-11	1.38e-09	16.2188	down
MSX1	1.37514	8.08761	8.05901	1.38e-11	1.5e-09	16.1388	up
FANCI	1.51089	9.31938	8.04895	1.44e-11	1.55e-09	16.0971	up
NUP62	1.21653	10.152	8.04274	1.48e-11	1.58e-09	16.0714	up
PUS7	1.31676	9.92676	8.04203	1.48e-11	1.58e-09	16.0684	up
SLC10A1	-1.69385	8.57266	-8.04141	1.49e-11	1.58e-09	16.0659	down
BGN	1.95679	9.53042	8.03937	1.5e-11	1.59e-09	16.0574	up
FCGBP	-3.15429	11.2189	-8.03124	1.55e-11	1.64e-09	16.0237	down
NEK2	2.40649	9.17235	8.03002	1.56e-11	1.64e-09	16.0187	up
LOC400043	-2.85539	10.381	-8.01564	1.66e-11	1.73e-09	15.9591	down
ESM1	1.61708	7.59113	8.01237	1.68e-11	1.75e-09	15.9455	up
CTHRC1	2.15538	10.6484	8.01059	1.69e-11	1.76e-09	15.9382	up
C1orf109	0.845397	9.32718	7.99376	1.82e-11	1.88e-09	15.8684	stable
KIF23	1.81928	8.22125	7.98429	1.9e-11	1.95e-09	15.8292	up
THBS2	2.58463	9.65479	7.97842	1.94e-11	1.99e-09	15.8049	up
SUV420H1	-0.795936	10.917	-7.97457	1.97e-11	2.01e-09	15.7889	stable
SFMBT1	1.04648	8.67378	7.96779	2.03e-11	2.06e-09	15.7608	up
MED30	0.830793	9.94321	7.96373	2.07e-11	2.09e-09	15.744	stable
TMEM237	0.970199	8.83323	7.93417	2.34e-11	2.36e-09	15.6216	stable
C1orf216	0.764072	8.56994	7.93336	2.35e-11	2.36e-09	15.6182	stable
CHI3L1	3.4402	8.63646	7.92671	2.42e-11	2.41e-09	15.5907	up
SEL1L	-0.73045	11.8904	-7.92414	2.45e-11	2.43e-09	15.58	stable
HAUS6	1.36816	7.6107	7.92115	2.48e-11	2.45e-09	15.5676	up
SPTSSB	-1.8829	7.85525	-7.91174	2.58e-11	2.54e-09	15.5287	down
NTN4	-1.53351	10.2084	-7.90931	2.61e-11	2.55e-09	15.5186	down
PRIMA1	-1.54054	8.30812	-7.89662	2.75e-11	2.68e-09	15.4661	down
CDK1	1.48342	10.5916	7.8937	2.78e-11	2.71e-09	15.454	up
U2SURP	0.914383	10.8175	7.89107	2.82e-11	2.73e-09	15.4431	stable
PLCXD1	-1.20732	10.1018	-7.88842	2.85e-11	2.75e-09	15.4321	down
COL1A1	0.985402	14.2669	7.88209	2.93e-11	2.81e-09	15.4059	stable
TPX2	1.59528	10.0902	7.88041	2.95e-11	2.82e-09	15.3989	up
ADAM28	-2.85043	10.1645	-7.87266	3.05e-11	2.9e-09	15.3668	down
SIGLEC11	-2.37071	7.84015	-7.87094	3.07e-11	2.91e-09	15.3597	down
APOBEC2	-1.56512	8.58982	-7.86554	3.14e-11	2.97e-09	15.3373	down
RBM28	0.827314	9.56787	7.8645	3.15e-11	2.97e-09	15.333	stable
KLHL23 /// PHOSPHO2-KLHL23	1.64142	9.60036	7.85239	3.32e-11	3.11e-09	15.2829	up
COLCA1	-2.15262	7.99985	-7.83164	3.63e-11	3.38e-09	15.197	down
COL4A2	1.02958	12.0101	7.82652	3.7e-11	3.44e-09	15.1758	up
TMEM27	-1.738	8.12863	-7.82171	3.78e-11	3.5e-09	15.1559	down
HMGB3	1.10136	9.70999	7.80742	4.02e-11	3.7e-09	15.0967	up
DNLZ	2.03816	7.60317	7.80661	4.03e-11	3.7e-09	15.0934	up
GRAMD1C	-1.26618	9.00459	-7.79002	4.33e-11	3.96e-09	15.0247	down
CFC1 /// CFC1B	-1.91291	6.51701	-7.78557	4.41e-11	4.02e-09	15.0063	down
C19orf48 /// SNORD88C	1.53727	8.89112	7.78389	4.44e-11	4.03e-09	14.9993	up
ZIC2	3.79015	6.28017	7.78279	4.46e-11	4.04e-09	14.9948	up
G6PC3	2.0401	7.87561	7.78142	4.49e-11	4.04e-09	14.9891	up
DNMT1	1.09799	10.2368	7.7805	4.5e-11	4.04e-09	14.9853	up
LOC403323 /// RP11-791G15.1	-1.28391	8.70339	-7.78	4.51e-11	4.04e-09	14.9832	down
TIMP1	1.48553	13.1028	7.775	4.61e-11	4.11e-09	14.9625	up
TACC3	2.22296	8.34052	7.77117	4.69e-11	4.16e-09	14.9467	up
GUCD1	-0.775617	10.9122	-7.76901	4.73e-11	4.18e-09	14.9377	stable
IL11	2.48113	5.32198	7.76547	4.8e-11	4.23e-09	14.9231	up
CRISPLD1	2.01542	7.35772	7.76186	4.88e-11	4.27e-09	14.9082	up
WISP1	2.16016	6.76508	7.76134	4.89e-11	4.27e-09	14.906	up
KPNA2	0.902209	12.4622	7.75127	5.1e-11	4.44e-09	14.8643	stable
SULT1B1	-1.56107	9.52923	-7.74504	5.24e-11	4.55e-09	14.8385	down
NME1	0.955333	12.0287	7.74374	5.27e-11	4.55e-09	14.8332	stable
FBXO22	-1.7049	8.3559	-7.72687	5.66e-11	4.87e-09	14.7634	down
CA9	-2.09971	10.4848	-7.71923	5.84e-11	5.02e-09	14.7318	down
UBE2S	1.60177	9.97862	7.71747	5.89e-11	5.02e-09	14.7245	up
SLC25A20	-0.745723	10.3678	-7.71718	5.89e-11	5.02e-09	14.7233	stable
IFITM2	1.24	13.1701	7.70812	6.13e-11	5.2e-09	14.6858	up
ABLIM1	-0.923438	12.1613	-7.70147	6.3e-11	5.33e-09	14.6583	stable
DKK2	2.62129	5.5136	7.69995	6.34e-11	5.35e-09	14.652	up
SNRPD1	0.851649	11.617	7.6963	6.44e-11	5.41e-09	14.6369	stable
KCNMB2	-1.03171	7.98653	-7.69432	6.49e-11	5.44e-09	14.6287	down
CKS2	1.42955	11.4461	7.69317	6.53e-11	5.44e-09	14.624	up
DDX60	-1.4674	11.7716	-7.69217	6.55e-11	5.45e-09	14.6198	down
RUVBL1	1.50063	9.49852	7.68683	6.7e-11	5.55e-09	14.5977	up
PANX1	0.799538	8.75601	7.67648	7.01e-11	5.78e-09	14.5549	stable
C1orf198	0.600284	10.5586	7.66975	7.21e-11	5.93e-09	14.5271	stable
WDR43	0.857035	9.5989	7.65345	7.72e-11	6.33e-09	14.4597	stable
RPS19	0.605112	14.9765	7.63717	8.28e-11	6.76e-09	14.3924	stable
STX12	-1.08847	10.7182	-7.62604	8.68e-11	7.06e-09	14.3464	down
PRIM2	0.966707	8.68734	7.62328	8.78e-11	7.08e-09	14.335	stable
MEST	1.55515	10.8658	7.62189	8.83e-11	7.08e-09	14.3293	up
SIVA1	1.02773	9.45355	7.62183	8.83e-11	7.08e-09	14.329	up
PLLP	-1.32419	11.5097	-7.6218	8.84e-11	7.08e-09	14.3289	down
AEBP2	0.611137	10.7696	7.62141	8.85e-11	7.08e-09	14.3273	stable
SECISBP2L	-0.858281	10.7578	-7.6182	8.97e-11	7.15e-09	14.314	stable
CDC25B	1.19325	10.3509	7.61623	9.05e-11	7.19e-09	14.3059	up
CARD6	-1.1844	10.3743	-7.60756	9.39e-11	7.43e-09	14.27	down
SIRT7	-0.786031	9.94925	-7.60036	9.68e-11	7.64e-09	14.2402	stable
CDK4	0.78007	11.4244	7.59886	9.74e-11	7.66e-09	14.234	stable
FAM214A	-1.05844	10.359	-7.59549	9.88e-11	7.71e-09	14.2201	down
MGME1	0.942768	10.0425	7.59516	9.89e-11	7.71e-09	14.2188	stable
SELENBP1	-1.73545	10.8536	-7.59497	9.9e-11	7.71e-09	14.218	down
DNER	-2.97678	7.36943	-7.5928	9.99e-11	7.76e-09	14.209	down
ALDH3A1	-3.0762	10.1209	-7.58994	1.01e-10	7.82e-09	14.1972	down
KIF18B	1.06952	9.3013	7.58873	1.02e-10	7.84e-09	14.1922	up
CKB	-2.0405	10.4565	-7.57973	1.06e-10	8.12e-09	14.155	down
CCT7	0.757498	11.3325	7.57201	1.09e-10	8.33e-09	14.1231	stable
PMS2P3	0.652173	9.45357	7.57149	1.09e-10	8.33e-09	14.121	stable
HNRNPL	2.09206	9.53352	7.57147	1.09e-10	8.33e-09	14.1209	up
GAREM	-1.18802	10.0521	-7.56324	1.13e-10	8.59e-09	14.0869	down
BLOC1S5-TXNDC5 /// TXNDC5	-0.831948	13.8217	-7.56216	1.14e-10	8.61e-09	14.0824	stable
MRPS28	0.770605	10.5951	7.55668	1.16e-10	8.78e-09	14.0598	stable
PRMT5	0.7552	10.2603	7.5539	1.18e-10	8.85e-09	14.0483	stable
FICD	-0.837169	9.78444	-7.55223	1.19e-10	8.89e-09	14.0414	stable
SNHG6 /// SNORD87	0.886309	12.9927	7.55046	1.2e-10	8.93e-09	14.0341	stable
PDCL3 /// PDCL3P4	0.703664	10.2058	7.53705	1.27e-10	9.42e-09	13.9787	stable
PIK3C2G	-2.50119	9.10647	-7.53633	1.27e-10	9.42e-09	13.9757	down
ABCE1	0.780218	10.6155	7.53441	1.28e-10	9.47e-09	13.9678	stable
ATP11A	1.61568	7.36892	7.52876	1.31e-10	9.67e-09	13.9445	up
C1orf116	-1.32833	11.0316	-7.51862	1.37e-10	1.01e-08	13.9026	down
FOXC1	1.51283	7.66432	7.50569	1.45e-10	1.06e-08	13.8492	up
DPCR1	-3.69846	11.093	-7.50423	1.45e-10	1.06e-08	13.8432	down
DBF4	1.0653	9.74047	7.49496	1.51e-10	1.1e-08	13.8049	up
PRKX	1.18765	8.69571	7.49046	1.54e-10	1.12e-08	13.7864	up
CD97	1.12892	9.98481	7.48172	1.6e-10	1.15e-08	13.7503	up
FAM64A	1.60593	8.03899	7.4814	1.6e-10	1.15e-08	13.749	up
CHIA	-4.33103	7.86403	-7.48031	1.61e-10	1.15e-08	13.7445	down
SCIN	-2.18035	9.6311	-7.47991	1.61e-10	1.15e-08	13.7428	down
DTD2	0.936373	8.1705	7.47965	1.61e-10	1.15e-08	13.7417	stable
LTF	-4.9316	10.6473	-7.47611	1.64e-10	1.17e-08	13.7271	down
CSE1L	1.08872	9.96962	7.47521	1.64e-10	1.17e-08	13.7234	up
C7orf26	2.02159	7.89667	7.47012	1.68e-10	1.19e-08	13.7024	up
ING1	1.88144	8.89703	7.46823	1.69e-10	1.19e-08	13.6946	up
GCFC2	1.38544	8.01245	7.468	1.7e-10	1.19e-08	13.6937	up
HSPE1	0.913755	12.3705	7.46719	1.7e-10	1.19e-08	13.6903	stable
SUPT16H	0.629921	10.5644	7.46433	1.72e-10	1.2e-08	13.6785	stable
TMEM161A	1.78005	7.55499	7.46403	1.72e-10	1.2e-08	13.6773	up
SMYD5	1.79009	7.4401	7.46388	1.73e-10	1.2e-08	13.6767	up
GGH	1.2588	10.7816	7.46334	1.73e-10	1.2e-08	13.6745	up
ETNPPL	-3.3337	7.15938	-7.46069	1.75e-10	1.21e-08	13.6635	down
FAM150B	-2.36982	7.23595	-7.46044	1.75e-10	1.21e-08	13.6625	down
TOP2A	2.10306	10.5844	7.45881	1.76e-10	1.21e-08	13.6558	up
SLC16A7	-2.50119	8.94404	-7.45538	1.79e-10	1.23e-08	13.6416	down
PTGDR2	-2.06541	7.12885	-7.44917	1.84e-10	1.26e-08	13.616	down
ISY1	1.83814	7.3185	7.44736	1.85e-10	1.26e-08	13.6085	up
SLC25A46	-0.815972	10.7817	-7.44662	1.86e-10	1.26e-08	13.6055	stable
CDCA4	0.779853	9.43797	7.44653	1.86e-10	1.26e-08	13.6051	stable
IER5	0.952033	10.7979	7.44299	1.89e-10	1.27e-08	13.5905	stable
CYB5A	-0.808009	12.3021	-7.43391	1.96e-10	1.32e-08	13.553	stable
DAZAP1	0.792882	10.6204	7.42191	2.06e-10	1.38e-08	13.5035	stable
CKM	-2.81926	6.05804	-7.42156	2.06e-10	1.38e-08	13.5021	down
SULF1	1.76225	9.08885	7.42081	2.07e-10	1.38e-08	13.499	up
GLA	0.811739	10.1376	7.41962	2.08e-10	1.39e-08	13.4941	stable
CA2	-2.65956	12.9685	-7.41081	2.16e-10	1.44e-08	13.4578	down
BCAR3	-0.942043	9.66473	-7.40906	2.18e-10	1.44e-08	13.4506	stable
AGO2 /// CASC7 /// CASC7 /// DQ574852	1.01118	8.96637	7.40898	2.18e-10	1.44e-08	13.4502	up
PPFIBP2	-1.34626	9.94648	-7.40878	2.18e-10	1.44e-08	13.4494	down
MIR3658 /// UCK2	0.948719	9.8277	7.40456	2.22e-10	1.46e-08	13.432	stable
RFX6	-2.91283	6.23883	-7.40244	2.24e-10	1.47e-08	13.4233	down
RCC1	1.09545	9.95281	7.40008	2.26e-10	1.48e-08	13.4136	up
CDC25A	1.81379	6.9954	7.396	2.3e-10	1.5e-08	13.3967	up
KCNJ15	-2.90544	9.1206	-7.39031	2.36e-10	1.53e-08	13.3733	down
SASS6	1.66083	7.809	7.3888	2.37e-10	1.53e-08	13.367	up
ZC3H8	0.741329	8.93573	7.38842	2.38e-10	1.53e-08	13.3655	stable
FAM83H	1.19137	11.1758	7.38666	2.39e-10	1.54e-08	13.3582	up
UGDH	-0.826701	11.9774	-7.3856	2.4e-10	1.54e-08	13.3539	stable
RSRC1	0.871344	8.5889	7.3839	2.42e-10	1.55e-08	13.3468	stable
BLOC1S1	-0.548181	11.4769	-7.38168	2.44e-10	1.56e-08	13.3377	stable
CAPN2	-0.720022	13.8075	-7.38131	2.45e-10	1.56e-08	13.3362	stable
FMO4	-0.90386	9.38787	-7.38087	2.45e-10	1.56e-08	13.3344	stable
ATIC	0.817523	11.2761	7.37875	2.47e-10	1.57e-08	13.3256	stable
YDJC	0.865709	9.1006	7.36815	2.59e-10	1.64e-08	13.2819	stable
CDK2	0.806961	9.77259	7.35847	2.7e-10	1.7e-08	13.242	stable
TUBB	0.784726	12.8283	7.35598	2.72e-10	1.71e-08	13.2318	stable
ZFAS1	0.906905	12.6571	7.35177	2.77e-10	1.74e-08	13.2145	stable
NXT1	0.781092	9.8324	7.34568	2.85e-10	1.78e-08	13.1894	stable
CA14	-2.07018	7.79936	-7.34514	2.85e-10	1.78e-08	13.1871	down
NME3	1.43368	8.55903	7.34479	2.86e-10	1.78e-08	13.1857	up
PDILT	-3.39288	5.66831	-7.34343	2.87e-10	1.78e-08	13.1801	down
ARRDC4	-1.08491	10.1325	-7.34194	2.89e-10	1.79e-08	13.174	down
PFDN2	0.726344	10.6997	7.34059	2.91e-10	1.8e-08	13.1684	stable
AURKA	1.08658	10.2455	7.32405	3.12e-10	1.92e-08	13.1003	up
TYMP	1.85533	8.56862	7.32374	3.12e-10	1.92e-08	13.099	up
SMS	0.64686	11.2724	7.32282	3.13e-10	1.92e-08	13.0952	stable
SREBF1	1.62255	7.30046	7.31813	3.2e-10	1.95e-08	13.0759	up
SUCLG2	-0.91861	12.4765	-7.31127	3.29e-10	2.01e-08	13.0477	stable
FBXO45	1.02234	9.1823	7.30704	3.35e-10	2.04e-08	13.0302	up
GNG7	-1.41103	8.45295	-7.30287	3.41e-10	2.07e-08	13.0131	down
CCDC51	1.0591	10.0067	7.30025	3.45e-10	2.09e-08	13.0023	up
PTPRZ1	-3.15155	8.40155	-7.2941	3.54e-10	2.13e-08	12.977	down
TPD52L2	1.18045	9.73033	7.29083	3.59e-10	2.16e-08	12.9635	up
NUDCD1	1.24312	7.41958	7.29055	3.59e-10	2.16e-08	12.9624	up
FHDC1	-0.885049	9.55746	-7.27971	3.76e-10	2.25e-08	12.9178	stable
COL10A1	2.9718	7.43481	7.27646	3.81e-10	2.28e-08	12.9044	up
SNORA5B /// TBRG4	1.80112	8.3844	7.27188	3.89e-10	2.31e-08	12.8855	up
CREB3L2	-0.735345	11.3701	-7.27156	3.89e-10	2.31e-08	12.8842	stable
SAPCD2	1.47992	9.11104	7.27042	3.91e-10	2.32e-08	12.8795	up
LBR	0.970842	11.6603	7.26975	3.92e-10	2.32e-08	12.8768	stable
PAK1IP1	1.03749	9.12999	7.2665	3.98e-10	2.34e-08	12.8634	up
C11orf95	0.776022	9.1533	7.26406	4.02e-10	2.36e-08	12.8534	stable
COL1A2	1.43878	13.4468	7.26253	4.04e-10	2.37e-08	12.8471	up
LMNB2	1.72385	8.47335	7.26243	4.05e-10	2.37e-08	12.8467	up
PRKDC	0.770027	11.4915	7.25536	4.17e-10	2.43e-08	12.8176	stable
NHP2	0.733474	11.9761	7.25517	4.17e-10	2.43e-08	12.8168	stable
ANP32E	1.08135	9.91116	7.25267	4.22e-10	2.45e-08	12.8065	up
BUB1B	1.44957	9.49976	7.25214	4.23e-10	2.45e-08	12.8043	up
FBXO5	1.28694	9.28477	7.24939	4.28e-10	2.47e-08	12.793	up
ALDH2	-0.865508	13.2674	-7.24851	4.29e-10	2.47e-08	12.7894	stable
IFI6	2.00996	9.79278	7.24726	4.31e-10	2.48e-08	12.7843	up
LL22NC03-N14H11.1	1.84132	6.99212	7.24382	4.38e-10	2.51e-08	12.7701	up
NR0B2	-1.82824	7.93848	-7.24301	4.39e-10	2.51e-08	12.7668	down
CLIC6	-3.47814	10.3451	-7.24265	4.4e-10	2.51e-08	12.7653	down
NUP85	0.678572	9.90496	7.2365	4.51e-10	2.57e-08	12.74	stable
IQGAP2	-1.34039	11.7256	-7.23217	4.6e-10	2.61e-08	12.7222	down
RAI14	1.12933	9.41866	7.22787	4.68e-10	2.65e-08	12.7046	up
SSB	0.953277	11.1286	7.22386	4.76e-10	2.69e-08	12.6881	stable
FAM83D	1.20549	10.0764	7.21763	4.89e-10	2.76e-08	12.6625	up
PRKX /// PRKY	1.06081	8.62606	7.21655	4.91e-10	2.76e-08	12.658	up
PUF60	0.726516	11.2454	7.21612	4.92e-10	2.76e-08	12.6562	stable
HSD3B7	1.84304	8.15611	7.21454	4.95e-10	2.77e-08	12.6497	up
KLHDC2	-0.787356	11.9214	-7.21369	4.97e-10	2.78e-08	12.6462	stable
CD80	1.11222	7.43169	7.21267	4.99e-10	2.78e-08	12.6421	up
DLEU2 /// DLEU2L /// MIR15A	1.52828	7.92761	7.21099	5.03e-10	2.8e-08	12.6352	up
TMEM161B	-1.3742	10.5472	-7.20665	5.12e-10	2.84e-08	12.6173	down
UGT2B15	-2.13145	9.93548	-7.20469	5.16e-10	2.86e-08	12.6093	down
ENY2	0.601223	11.0769	7.20433	5.17e-10	2.86e-08	12.6078	stable
PLOD3	0.908894	11.3255	7.20236	5.21e-10	2.87e-08	12.5997	stable
MT1F	-1.51922	12.1817	-7.19428	5.4e-10	2.96e-08	12.5665	down
CD3EAP	1.23995	9.17242	7.19421	5.4e-10	2.96e-08	12.5662	up
DEPDC1B	2.09328	8.56639	7.19244	5.44e-10	2.97e-08	12.5589	up
CPEB2	-0.842535	10.5243	-7.19027	5.49e-10	2.99e-08	12.55	stable
GTSE1	1.80027	7.24441	7.18801	5.54e-10	3.02e-08	12.5407	up
LOC100287015	1.00858	7.1303	7.18158	5.69e-10	3.09e-08	12.5143	up
RAB5B	-0.548185	11.004	-7.17891	5.76e-10	3.12e-08	12.5034	stable
ZNF385B	-3.0412	4.78977	-7.17612	5.82e-10	3.15e-08	12.4919	down
BID	0.949257	9.13993	7.17496	5.85e-10	3.16e-08	12.4871	stable
KIF18A	1.27676	7.85546	7.1731	5.9e-10	3.18e-08	12.4795	up
RNASEH2A	0.964416	9.59315	7.16819	6.02e-10	3.23e-08	12.4593	stable
DHX37	1.7189	6.56823	7.15938	6.25e-10	3.35e-08	12.4231	up
GALNT6	-1.85085	10.4125	-7.15858	6.27e-10	3.35e-08	12.4199	down
ITGB1BP1	0.970922	10.2034	7.15496	6.37e-10	3.39e-08	12.405	stable
SLCO2A1	-1.05362	10.4438	-7.15468	6.38e-10	3.39e-08	12.4039	down
ASPN	1.82374	10.7935	7.15411	6.39e-10	3.39e-08	12.4015	up
TFCP2L1	-1.84824	8.31937	-7.14946	6.52e-10	3.45e-08	12.3824	down
SLC35G3 /// SLC35G4P /// SLC35G5	-1.80902	7.22357	-7.14521	6.64e-10	3.51e-08	12.365	down
NOSTRIN	-1.37026	10.0209	-7.14422	6.66e-10	3.51e-08	12.3609	down
ETNK1	-1.26468	11.307	-7.14391	6.67e-10	3.51e-08	12.3596	down
FEN1	1.23325	9.92496	7.14099	6.75e-10	3.55e-08	12.3476	up
CTSE	-2.19547	13.3816	-7.14055	6.77e-10	3.55e-08	12.3458	down
FAM60A	0.687653	11.3272	7.13926	6.8e-10	3.56e-08	12.3405	stable
HDC	-1.44772	8.16907	-7.13815	6.84e-10	3.57e-08	12.336	down
CSTA	-1.63385	10.7918	-7.13649	6.88e-10	3.58e-08	12.3292	down
UBL3	-1.20939	11.8668	-7.13157	7.03e-10	3.65e-08	12.309	down
ZYX	0.999996	10.4779	7.12863	7.12e-10	3.69e-08	12.2969	stable
LOC101929336 /// RIF1	0.986068	8.86588	7.1278	7.14e-10	3.69e-08	12.2935	stable
CCT6A	0.659024	10.8178	7.12751	7.15e-10	3.69e-08	12.2923	stable
AMPD1	-1.79407	7.82057	-7.12543	7.21e-10	3.71e-08	12.2838	down
PXMP2	-1.06526	10.5031	-7.12496	7.23e-10	3.71e-08	12.2819	down
HDGF	0.769426	12.3425	7.12433	7.25e-10	3.71e-08	12.2793	stable
PAICS	0.900534	11.6662	7.12168	7.33e-10	3.75e-08	12.2684	stable
SSR4	-0.754329	13.7848	-7.1104	7.68e-10	3.92e-08	12.2221	stable
RNF219	0.688693	9.37105	7.10838	7.75e-10	3.95e-08	12.2138	stable
C16orf13	1.8695	7.74901	7.1054	7.85e-10	3.99e-08	12.2016	up
GKN1	-5.48604	12.5012	-7.09909	8.06e-10	4.09e-08	12.1758	down
PRPF4	1.09826	9.84552	7.09788	8.1e-10	4.1e-08	12.1708	up
C5orf34	1.06719	7.63365	7.09484	8.2e-10	4.14e-08	12.1583	up
CDC123	0.658101	11.2786	7.09008	8.37e-10	4.22e-08	12.1388	stable
SET	1.04947	12.2821	7.08804	8.44e-10	4.24e-08	12.1304	up
NKX2-3	-2.46999	6.17164	-7.08677	8.49e-10	4.26e-08	12.1252	down
ACPT	-1.30472	8.27101	-7.08567	8.53e-10	4.27e-08	12.1207	down
NES	1.70062	8.44945	7.07935	8.76e-10	4.37e-08	12.0948	up
TPM4	1.36883	5.24646	7.07663	8.86e-10	4.41e-08	12.0836	up
EXOSC4	1.32681	8.95219	7.07635	8.87e-10	4.41e-08	12.0825	up
PNO1	0.803657	10.2649	7.07576	8.89e-10	4.41e-08	12.0801	stable
LOC102724884 /// LOC728613 /// PDCD6	-1.47188	10.7006	-7.07549	8.9e-10	4.41e-08	12.079	down
NOX4	2.25891	6.1839	7.0697	9.12e-10	4.51e-08	12.0552	up
RARRES1	2.94422	6.94573	7.06609	9.26e-10	4.57e-08	12.0405	up
HOXA13	3.52516	6.30197	7.06164	9.44e-10	4.64e-08	12.0222	up
SEC11C	-0.813636	11.5583	-7.06148	9.44e-10	4.64e-08	12.0216	stable
AKIP1	1.24387	8.19587	7.05949	9.52e-10	4.67e-08	12.0134	up
CCNDBP1	-0.832804	11.0591	-7.0559	9.67e-10	4.72e-08	11.9987	stable
FAM72A /// FAM72B /// FAM72C /// FAM72D	1.81291	9.21419	7.05563	9.68e-10	4.72e-08	11.9976	up
CYP2C18	-2.414	10.5319	-7.05478	9.71e-10	4.73e-08	11.9941	down
TECPR1	-0.987138	10.2394	-7.05121	9.86e-10	4.79e-08	11.9795	stable
PHF19	0.995308	8.47499	7.04624	1.01e-09	4.88e-08	11.9591	stable
MUC5AC	-3.7875	11.7206	-7.0437	1.02e-09	4.91e-08	11.9487	down
PP7080	-2.05007	9.76381	-7.04342	1.02e-09	4.91e-08	11.9476	down
ANKRD36BP2	-1.21697	8.8704	-7.04327	1.02e-09	4.91e-08	11.947	down
MLPH	-1.56438	12.2761	-7.04202	1.02e-09	4.93e-08	11.9418	down
PRPF19	0.608959	10.6441	7.04097	1.03e-09	4.94e-08	11.9375	stable
PRR7	2.02032	6.45509	7.03571	1.05e-09	5.04e-08	11.916	up
SNRPG	0.67575	13.0062	7.02603	1.1e-09	5.24e-08	11.8763	stable
UTP18	0.592373	11.0949	7.016	1.14e-09	5.45e-08	11.8353	stable
UGCG	-1.20806	11.9118	-7.01571	1.14e-09	5.45e-08	11.8341	down
KIF14	1.32794	8.81366	7.00868	1.18e-09	5.6e-08	11.8053	up
RASSF6	-1.53645	11.3086	-7.00443	1.2e-09	5.69e-08	11.7879	down
TIMELESS	0.999848	9.05958	7.00251	1.21e-09	5.73e-08	11.7801	stable
SNRPD2	0.570933	13.4958	7.00171	1.21e-09	5.74e-08	11.7768	stable
GHR	-1.91731	8.03069	-6.99652	1.24e-09	5.85e-08	11.7555	down
IER5L	1.86675	7.52693	6.98755	1.29e-09	6.04e-08	11.7188	up
KIF4A	1.91582	8.65668	6.98746	1.29e-09	6.04e-08	11.7185	up
MT1H	-1.45455	12.9241	-6.987	1.29e-09	6.04e-08	11.7166	down
KIF20B	0.955556	8.93846	6.98694	1.29e-09	6.04e-08	11.7163	stable
ZNF174	0.969867	8.12936	6.97921	1.33e-09	6.23e-08	11.6847	stable
ARL14	-2.23287	10.2928	-6.97634	1.35e-09	6.29e-08	11.673	down
NDC80	1.71112	9.19351	6.97019	1.39e-09	6.44e-08	11.6478	up
SMAP2	-0.939537	10.3481	-6.9695	1.39e-09	6.45e-08	11.645	stable
LOC101928927 /// SNHG15 /// SNORA9	1.58726	8.91023	6.96862	1.4e-09	6.46e-08	11.6414	up
RIOK1	0.850482	9.52725	6.96397	1.42e-09	6.58e-08	11.6224	stable
NBN	0.840008	10.063	6.96295	1.43e-09	6.59e-08	11.6183	stable
ADAT2	1.64428	6.91133	6.96255	1.43e-09	6.59e-08	11.6166	up
LOC100507577 /// LONP2	-0.759214	9.46858	-6.9585	1.46e-09	6.69e-08	11.6	stable
FOLR1	-1.84566	9.89034	-6.95798	1.46e-09	6.69e-08	11.5979	down
JUP /// KRT17	3.66235	6.99607	6.9565	1.47e-09	6.72e-08	11.5919	up
GPX4	0.661029	12.2822	6.95614	1.47e-09	6.72e-08	11.5904	stable
MRTO4	0.899434	9.20813	6.95421	1.48e-09	6.76e-08	11.5825	stable
PCDHB14	1.54034	7.82524	6.95106	1.5e-09	6.83e-08	11.5696	up
CXCL17	-3.74448	11.4137	-6.94999	1.51e-09	6.85e-08	11.5652	down
IFFO2	1.68394	7.6921	6.94697	1.53e-09	6.92e-08	11.5529	up
MTERF3	0.717435	10.5075	6.9468	1.53e-09	6.92e-08	11.5522	stable
VSIG1	-3.07576	8.82575	-6.94502	1.54e-09	6.96e-08	11.5449	down
PGC	-4.68135	12.9603	-6.93985	1.57e-09	7.1e-08	11.5238	down
ACTR5	1.04583	8.01177	6.93855	1.58e-09	7.12e-08	11.5185	up
VAV2	1.98137	6.3903	6.93557	1.6e-09	7.2e-08	11.5063	up
GRAMD1B	-0.990733	9.03913	-6.92643	1.67e-09	7.46e-08	11.469	stable
EPHX4	2.54342	6.29131	6.92202	1.7e-09	7.59e-08	11.451	up
MPC1	-1.01359	11.8417	-6.9201	1.71e-09	7.64e-08	11.4431	down
FBXL13	-2.19314	6.90637	-6.91376	1.76e-09	7.82e-08	11.4172	down
WASF3	-1.12723	8.57532	-6.91355	1.76e-09	7.82e-08	11.4164	down
FAM107B	-1.25453	11.5234	-6.90949	1.79e-09	7.94e-08	11.3998	down
UBE2QL1	-2.12757	7.6238	-6.90726	1.81e-09	8e-08	11.3907	down
KAZALD1	-1.77447	5.97979	-6.90644	1.81e-09	8.01e-08	11.3874	down
ENPP6	-1.83112	5.90022	-6.90385	1.83e-09	8.08e-08	11.3768	down
PSMB1	0.44992	12.8156	6.90111	1.85e-09	8.16e-08	11.3656	stable
U2AF1	0.586458	11.8737	6.89715	1.88e-09	8.28e-08	11.3494	stable
MORC2	0.988691	9.66769	6.894	1.91e-09	8.35e-08	11.3365	stable
RACGAP1	0.899575	11.2521	6.89399	1.91e-09	8.35e-08	11.3365	stable
LOC101927668	-1.66379	5.18208	-6.89381	1.91e-09	8.35e-08	11.3358	down
LIPG	1.51713	8.60114	6.88765	1.96e-09	8.56e-08	11.3106	up
TMSB10	0.664315	15.0529	6.88666	1.97e-09	8.57e-08	11.3066	stable
NDC1	0.934202	9.49229	6.88612	1.97e-09	8.58e-08	11.3044	stable
PCOLCE	2.0734	8.16457	6.88574	1.98e-09	8.58e-08	11.3029	up
LYAR	0.938749	9.27778	6.87944	2.03e-09	8.79e-08	11.2771	stable
BUB1	1.83293	8.72455	6.87081	2.1e-09	9.09e-08	11.242	up
PLK4	1.81781	7.27595	6.87048	2.11e-09	9.09e-08	11.2406	up
GALNT12	-1.20554	10.9499	-6.86456	2.16e-09	9.3e-08	11.2164	down
UBFD1	0.724058	8.17072	6.86266	2.18e-09	9.36e-08	11.2087	stable
LINC00623 /// LINC00869 /// LINC01138 /// LOC103091866	0.987062	8.89687	6.86204	2.18e-09	9.37e-08	11.2062	stable
GEMIN2	0.709727	8.95876	6.86062	2.2e-09	9.41e-08	11.2004	stable
NEIL2	1.47507	7.24098	6.85876	2.21e-09	9.46e-08	11.1928	up
HIP1R	-1.0654	10.1735	-6.85785	2.22e-09	9.48e-08	11.1891	down
OSR2	1.34059	8.17299	6.85727	2.23e-09	9.49e-08	11.1867	up
MAN2A1	-1.03383	10.6204	-6.85555	2.24e-09	9.54e-08	11.1797	down
RTKN2	2.24583	5.75412	6.85445	2.25e-09	9.57e-08	11.1752	up
MAMDC2	-1.9415	7.85704	-6.85398	2.26e-09	9.57e-08	11.1733	down
EBNA1BP2 /// MIR6733	0.678059	10.2226	6.85328	2.26e-09	9.58e-08	11.1705	stable
COLGALT1	0.65101	10.2834	6.85253	2.27e-09	9.59e-08	11.1674	stable
CXCL8	2.88044	11.0667	6.85184	2.28e-09	9.6e-08	11.1646	up
MASTL	0.90685	9.39488	6.84588	2.34e-09	9.83e-08	11.1403	stable
TRNP1	-1.55539	11.5431	-6.84359	2.36e-09	9.91e-08	11.1309	down
ANGPT2	1.95301	7.26299	6.84063	2.39e-09	1e-07	11.1189	up
ADH1C	-3.41657	10.8974	-6.83568	2.44e-09	1.02e-07	11.0987	down
LAMA5	1.03429	9.5596	6.83309	2.46e-09	1.03e-07	11.0881	up
PYROXD1	-0.857074	10.9995	-6.8321	2.47e-09	1.03e-07	11.0841	stable
PMPCA	0.764241	10.1211	6.8244	2.56e-09	1.06e-07	11.0527	stable
C17orf49 /// RNASEK-C17orf49	0.780155	9.67843	6.82261	2.57e-09	1.07e-07	11.0454	stable
MCEE	-0.678919	9.73063	-6.81895	2.61e-09	1.08e-07	11.0305	stable
CEP85L	-1.25973	9.25627	-6.81199	2.69e-09	1.11e-07	11.0022	down
STS	-1.28208	10.1712	-6.80916	2.72e-09	1.12e-07	10.9907	down
BC017398 /// CTD-2314B22.3 /// DQ786293 /// DUXAP10 /// LL22NC03-N64E9.1	2.37371	8.29544	6.80906	2.73e-09	1.12e-07	10.9902	up
CNTN3	-2.49937	6.44557	-6.80771	2.74e-09	1.13e-07	10.9847	down
SPHK1	1.68467	7.53539	6.8057	2.76e-09	1.14e-07	10.9765	up
FJX1	1.63608	6.77954	6.80542	2.77e-09	1.14e-07	10.9754	up
LIG1	1.60385	7.86811	6.80344	2.79e-09	1.14e-07	10.9674	up
RPRM	-2.21902	7.6184	-6.80321	2.79e-09	1.14e-07	10.9664	down
TMED6	-3.70373	7.96799	-6.80274	2.8e-09	1.14e-07	10.9645	down
GABARAPL1 /// GABARAPL3	-1.53659	10.7447	-6.80055	2.82e-09	1.15e-07	10.9556	down
CYP3A5	-2.18676	11.0925	-6.79611	2.88e-09	1.17e-07	10.9375	down
HOMER2	-2.95594	7.24249	-6.79078	2.94e-09	1.2e-07	10.9158	down
TIMM23 /// TIMM23B	0.709541	10.6441	6.78708	2.99e-09	1.21e-07	10.9008	stable
AMT	-0.837471	9.46541	-6.78694	2.99e-09	1.21e-07	10.9002	stable
PSMD2	0.754035	11.1767	6.78257	3.04e-09	1.23e-07	10.8824	stable
OSGIN2	1.41083	7.68259	6.78192	3.05e-09	1.23e-07	10.8798	up
P2RY14	-1.19375	9.80632	-6.77903	3.09e-09	1.24e-07	10.868	down
HAPLN4	-2.1625	6.57888	-6.77702	3.12e-09	1.25e-07	10.8598	down
COL5A3	2.0998	6.11703	6.77702	3.12e-09	1.25e-07	10.8598	up
BICD1	1.49337	7.4216	6.77584	3.13e-09	1.25e-07	10.855	up
PSMA1	0.561678	12.9477	6.7746	3.15e-09	1.26e-07	10.85	stable
KIAA1462	1.06914	8.12975	6.7707	3.2e-09	1.27e-07	10.8341	up
ZNF532	1.4134	8.38099	6.77032	3.2e-09	1.27e-07	10.8326	up
CDCA2	1.66069	8.6588	6.77017	3.21e-09	1.27e-07	10.832	up
RCN1	0.875383	11.7064	6.77007	3.21e-09	1.27e-07	10.8316	stable
SMG9	2.08514	7.13243	6.76908	3.22e-09	1.28e-07	10.8275	up
RGMB	-1.297	10.5808	-6.76845	3.23e-09	1.28e-07	10.825	down
GGTLC1	-0.886207	8.82955	-6.76703	3.25e-09	1.28e-07	10.8192	stable
CCNB1	1.22279	10.6314	6.76551	3.27e-09	1.29e-07	10.813	up
EPPK1	1.17091	9.31515	6.75837	3.37e-09	1.33e-07	10.7839	up
TFAP2A	2.30406	8.70455	6.75779	3.38e-09	1.33e-07	10.7816	up
PHYKPL	-0.550177	9.55455	-6.75756	3.38e-09	1.33e-07	10.7806	stable
CYTIP	-1.34357	10.806	-6.75688	3.39e-09	1.33e-07	10.7779	down
CLOCK	-0.794112	10.3589	-6.75681	3.39e-09	1.33e-07	10.7776	stable
MMP12	2.16625	11.4078	6.75608	3.4e-09	1.33e-07	10.7746	up
TWIST1	1.65861	7.7591	6.7556	3.41e-09	1.33e-07	10.7727	up
AQP4	-2.95311	5.20906	-6.75477	3.42e-09	1.33e-07	10.7693	down
FBL	0.773333	12.3215	6.74239	3.6e-09	1.4e-07	10.719	stable
ACTN1	0.822396	12.6135	6.74123	3.62e-09	1.4e-07	10.7143	stable
PTER	-0.925112	10.8332	-6.7405	3.63e-09	1.41e-07	10.7113	stable
GTF2F2	0.75261	8.84155	6.73676	3.69e-09	1.43e-07	10.6961	stable
MESP2	-2.2448	7.01244	-6.73646	3.69e-09	1.43e-07	10.6949	down
MADCAM1	-1.12148	9.12494	-6.73439	3.72e-09	1.44e-07	10.6865	down
IL32	1.85214	10.5603	6.73371	3.73e-09	1.44e-07	10.6837	up
ACKR4	-1.78901	9.64502	-6.73122	3.77e-09	1.45e-07	10.6736	down
SKP2	1.08096	10.45	6.73092	3.78e-09	1.45e-07	10.6724	up
RFC3	0.899259	10.1869	6.7258	3.86e-09	1.48e-07	10.6516	stable
CENPE	1.89928	7.87769	6.72416	3.89e-09	1.49e-07	10.6449	up
RNF144A-AS1	-1.3659	9.30488	-6.72189	3.92e-09	1.5e-07	10.6357	down
PLA2G1B	-1.95296	6.33847	-6.71916	3.97e-09	1.51e-07	10.6246	down
SHMT2	1.22916	8.11269	6.71858	3.98e-09	1.51e-07	10.6222	up
SGSM3	-0.853433	8.93486	-6.71657	4.01e-09	1.52e-07	10.6141	stable
GPX1	0.790125	12.5185	6.71503	4.04e-09	1.53e-07	10.6078	stable
GUSBP11	-0.842858	12.5833	-6.71367	4.06e-09	1.54e-07	10.6023	stable
HDHD2	-0.593154	10.6343	-6.71012	4.12e-09	1.56e-07	10.5879	stable
PWP1	0.605514	11.3691	6.70731	4.17e-09	1.57e-07	10.5765	stable
TLE4	-1.07505	10.0229	-6.70562	4.2e-09	1.58e-07	10.5696	down
KAT2B	-0.858323	10.0339	-6.7031	4.24e-09	1.6e-07	10.5594	stable
INTS2	0.864942	8.98914	6.70111	4.28e-09	1.61e-07	10.5513	stable
NAE1	0.618742	11.5224	6.70028	4.29e-09	1.61e-07	10.5479	stable
P2RX5-TAX1BP3 /// TAX1BP3	-0.649398	13.5348	-6.69716	4.35e-09	1.63e-07	10.5353	stable
PCNA	0.88394	12.3921	6.69647	4.36e-09	1.63e-07	10.5325	stable
NUP205	0.735914	10.0843	6.69641	4.36e-09	1.63e-07	10.5322	stable
DUXAP10 /// LINC01296	1.98786	7.74233	6.69519	4.39e-09	1.64e-07	10.5272	up
MMP3	2.41961	9.01479	6.69386	4.41e-09	1.64e-07	10.5219	up
CKAP2L	1.8064	7.69561	6.69019	4.48e-09	1.66e-07	10.507	up
LOC101927253	-1.72128	7.38366	-6.68888	4.5e-09	1.67e-07	10.5017	down
TMEM147	0.634763	11.3711	6.68823	4.52e-09	1.67e-07	10.499	stable
TMEM131	-0.574356	11.8408	-6.68658	4.55e-09	1.68e-07	10.4923	stable
ZNF286A /// ZNF286B	0.773598	8.89806	6.68501	4.58e-09	1.69e-07	10.4859	stable
CENPH	1.31821	8.08753	6.68476	4.58e-09	1.69e-07	10.4849	up
C17orf75	1.04617	8.20129	6.68108	4.65e-09	1.71e-07	10.47	up
ZNF662	-1.7541	7.03616	-6.67289	4.81e-09	1.77e-07	10.4368	down
NMI	0.705953	11.6317	6.67171	4.84e-09	1.78e-07	10.432	stable
CENPM	1.90172	7.88579	6.67094	4.85e-09	1.78e-07	10.4289	up
IGFBP7	1.21957	12.6728	6.66604	4.95e-09	1.81e-07	10.409	up
IFI30 /// PIK3R2	1.08743	12.2183	6.66427	4.99e-09	1.82e-07	10.4018	up
PDPN	2.14355	6.56937	6.66279	5.02e-09	1.83e-07	10.3958	up
FAM104A	-0.539004	10.426	-6.65825	5.12e-09	1.86e-07	10.3774	stable
MUT	-0.586409	9.78084	-6.65811	5.12e-09	1.86e-07	10.3769	stable
KLK10	3.19342	6.9502	6.65318	5.23e-09	1.9e-07	10.3569	up
DKC1 /// MIR664B /// SNORA56	0.84898	10.3088	6.65214	5.25e-09	1.9e-07	10.3526	stable
HOXB7	1.90132	8.04007	6.65016	5.29e-09	1.91e-07	10.3446	up
CHFR	-0.883495	9.84685	-6.65006	5.3e-09	1.91e-07	10.3442	stable
RIPK2	1.35637	8.13106	6.64563	5.39e-09	1.95e-07	10.3262	up
PWAR6	-1.63286	8.17593	-6.64502	5.41e-09	1.95e-07	10.3238	down
PCBD1	0.753328	10.5608	6.64278	5.46e-09	1.96e-07	10.3147	stable
PHF12	0.768812	9.31066	6.64265	5.46e-09	1.96e-07	10.3142	stable
PHTF2	0.994929	7.72179	6.64162	5.49e-09	1.97e-07	10.31	stable
MYBL2	1.78528	8.5825	6.64019	5.52e-09	1.98e-07	10.3042	up
MRPS26	0.835231	10.3839	6.63988	5.53e-09	1.98e-07	10.3029	stable
TREM2	2.12457	7.0613	6.63765	5.58e-09	1.99e-07	10.2939	up
HIGD1A	-0.538714	13.504	-6.63353	5.67e-09	2.02e-07	10.2772	stable
TNFRSF17	-2.76194	9.01382	-6.62908	5.78e-09	2.06e-07	10.2592	down
ILF3	1.75502	7.67495	6.62727	5.82e-09	2.07e-07	10.2519	up
DENR	0.513914	11.5095	6.62581	5.86e-09	2.08e-07	10.246	stable
PHB	0.725007	11.0754	6.62547	5.87e-09	2.08e-07	10.2446	stable
NCOA4	-0.512618	13.1751	-6.62203	5.95e-09	2.11e-07	10.2306	stable
EZH2	0.985183	9.54915	6.62092	5.98e-09	2.11e-07	10.2262	stable
EXO1	1.3491	8.24859	6.61867	6.04e-09	2.13e-07	10.217	up
SULT1C2	-2.12254	11.316	-6.61866	6.04e-09	2.13e-07	10.217	down
CLEC3B /// EXOSC7	-1.84934	8.83522	-6.61661	6.09e-09	2.14e-07	10.2087	down
DOPEY2	-0.889799	9.1445	-6.61572	6.11e-09	2.15e-07	10.2051	stable
FAM189A2	-1.31711	9.03273	-6.61517	6.12e-09	2.15e-07	10.2029	down
FAM107A	-1.53545	7.79844	-6.61432	6.15e-09	2.15e-07	10.1994	down
COL4A5	-1.62323	9.50279	-6.60936	6.27e-09	2.19e-07	10.1793	down
UPP1	2.27498	7.50188	6.60826	6.3e-09	2.2e-07	10.1749	up
LYRM4	0.627272	9.92148	6.60815	6.31e-09	2.2e-07	10.1744	stable
SLC7A8	-1.33738	10.0692	-6.60025	6.52e-09	2.27e-07	10.1425	down
LINC00865	-0.817778	8.52407	-6.59914	6.55e-09	2.27e-07	10.138	stable
ERO1LB	-2.03484	7.17159	-6.59675	6.61e-09	2.29e-07	10.1283	down
AZGP1	-2.41044	10.4807	-6.59203	6.74e-09	2.34e-07	10.1092	down
IL24	1.87657	6.63447	6.59133	6.76e-09	2.34e-07	10.1064	up
SERP1	-0.694371	12.1239	-6.59049	6.79e-09	2.34e-07	10.103	stable
SLC5A6	1.31566	9.35472	6.59045	6.79e-09	2.34e-07	10.1028	up
UMPS	0.728042	9.88654	6.58032	7.08e-09	2.44e-07	10.0619	stable
LINC00152 /// LOC101930489 /// MIR4435-1HG	1.1965	10.5512	6.57988	7.09e-09	2.44e-07	10.0601	up
FUCA1	-0.708281	12.3567	-6.57983	7.09e-09	2.44e-07	10.0599	stable
ESF1	0.94779	9.74849	6.5774	7.17e-09	2.46e-07	10.05	stable
OASL	-1.3847	9.85483	-6.57589	7.21e-09	2.47e-07	10.0439	down
HES4	1.67096	7.95809	6.57368	7.28e-09	2.49e-07	10.035	up
AGO2	1.3239	9.94299	6.57366	7.28e-09	2.49e-07	10.0349	up
SPTAN1	0.610588	11.2552	6.57058	7.37e-09	2.51e-07	10.0225	stable
NOP58	0.589253	12.291	6.5683	7.44e-09	2.53e-07	10.0132	stable
OSBPL9	-0.687858	11.5438	-6.56628	7.51e-09	2.55e-07	10.0051	stable
SPC25	1.7089	8.34651	6.56352	7.59e-09	2.58e-07	9.99393	up
CTSA	0.802528	11.5462	6.5597	7.71e-09	2.61e-07	9.97848	stable
NPEPL1	1.13209	7.93016	6.55922	7.73e-09	2.62e-07	9.97654	up
AK055981 /// RP11-617F23.1	-1.36853	9.30314	-6.55067	8.01e-09	2.71e-07	9.942	down
XBP1	-0.871364	13.2762	-6.54955	8.05e-09	2.72e-07	9.93749	stable
LTN1	-0.927057	10.6632	-6.54258	8.28e-09	2.79e-07	9.90933	stable
PSMB2	0.571544	12.739	6.54066	8.35e-09	2.81e-07	9.90158	stable
EPB41L4B	-1.38311	11.5387	-6.53964	8.39e-09	2.82e-07	9.89745	down
GINS1	1.83326	9.82711	6.53002	8.73e-09	2.93e-07	9.85859	up
PSMB5	0.521828	11.5959	6.52879	8.77e-09	2.94e-07	9.85361	stable
CENPA /// SLC35F6	1.21397	9.06711	6.52878	8.77e-09	2.94e-07	9.85361	up
IGJ	-1.99109	14.068	-6.52802	8.8e-09	2.94e-07	9.85054	down
BMS1	0.736001	9.64369	6.52735	8.82e-09	2.94e-07	9.84781	stable
LOC101926959	-2.75627	5.74998	-6.52634	8.86e-09	2.95e-07	9.84374	down
CASZ1	-0.728786	9.60188	-6.52075	9.07e-09	3.01e-07	9.8212	stable
XPO1	0.49471	12.5134	6.52064	9.07e-09	3.01e-07	9.82073	stable
SPIN4	1.28728	9.76076	6.51922	9.13e-09	3.03e-07	9.81499	up
ZNF703	2.20309	8.81493	6.51709	9.21e-09	3.05e-07	9.80641	up
ISL1	-1.11769	9.03069	-6.51684	9.22e-09	3.05e-07	9.8054	down
AKR1C2 /// LOC101930400	-2.93963	11.6425	-6.51662	9.23e-09	3.05e-07	9.8045	down
HS3ST3A1	1.87356	7.0382	6.51352	9.35e-09	3.08e-07	9.79202	up
SPOCK1	1.70273	7.94651	6.51285	9.37e-09	3.08e-07	9.78932	up
CHEK1	1.60805	8.04667	6.51271	9.38e-09	3.08e-07	9.78876	up
GCKR	-1.71971	6.90533	-6.5127	9.38e-09	3.08e-07	9.7887	down
NUP160	0.617217	10.55	6.51155	9.42e-09	3.09e-07	9.78406	stable
CHERP	-0.772686	9.54964	-6.5105	9.46e-09	3.1e-07	9.77983	stable
FAM20A	-2.24002	5.94474	-6.50865	9.54e-09	3.12e-07	9.77236	down
PTRH2	0.72218	10.216	6.50692	9.61e-09	3.14e-07	9.76536	stable
PTPRN2	-1.78223	10.4051	-6.50551	9.66e-09	3.15e-07	9.75969	down
ERBB2IP	-0.808054	11.8182	-6.50369	9.74e-09	3.17e-07	9.75233	stable
LOC285074 /// LOC730268	0.622496	8.89026	6.50345	9.75e-09	3.17e-07	9.75138	stable
ADHFE1	-1.16776	8.46342	-6.5001	9.88e-09	3.21e-07	9.73787	down
STK32B	-1.5001	5.59083	-6.49737	9.99e-09	3.24e-07	9.72685	down
CTSL	0.819542	10.7433	6.49341	1.02e-08	3.29e-07	9.71091	stable
PTBP1	0.509164	12.1399	6.4893	1.03e-08	3.34e-07	9.69431	stable
PAIP2B	-2.03407	8.59265	-6.4846	1.05e-08	3.4e-07	9.67539	down
HJURP	1.84929	8.26324	6.48416	1.06e-08	3.41e-07	9.67362	up
KRT20	-3.46542	11.6687	-6.48378	1.06e-08	3.41e-07	9.67207	down
TMEM30B	-0.914211	11.819	-6.4786	1.08e-08	3.48e-07	9.65121	stable
LSM7	0.756393	11.7758	6.47718	1.09e-08	3.49e-07	9.64548	stable
NUP155	1.29636	8.16961	6.47316	1.11e-08	3.55e-07	9.62928	up
GTF2IRD1	0.757095	10.0237	6.47284	1.11e-08	3.55e-07	9.62798	stable
GATA5	-1.84118	6.0509	-6.47255	1.11e-08	3.55e-07	9.62682	down
RPL18	0.463307	14.7365	6.47165	1.11e-08	3.55e-07	9.62321	stable
CLEC4GP1	-1.03691	7.86261	-6.47164	1.11e-08	3.55e-07	9.62314	down
WDR18	1.27987	8.55188	6.47085	1.12e-08	3.56e-07	9.61998	up
PIGQ	1.36824	6.85448	6.46587	1.14e-08	3.63e-07	9.59993	up
KCNJ13	-2.06534	5.87589	-6.46058	1.16e-08	3.7e-07	9.57862	down
RAB37	-1.37046	7.58898	-6.46019	1.17e-08	3.7e-07	9.57706	down
GPNMB	1.89817	7.64633	6.45903	1.17e-08	3.71e-07	9.57236	up
ZDHHC1	1.72036	5.88039	6.45373	1.2e-08	3.79e-07	9.55102	up
YBX3	0.611373	12.8095	6.45103	1.21e-08	3.83e-07	9.54015	stable
CTPS1	0.917179	9.18455	6.45032	1.21e-08	3.84e-07	9.53731	stable
TMEM181	-0.808889	11.7305	-6.44882	1.22e-08	3.85e-07	9.53126	stable
SNRPF	0.914414	11.6082	6.44804	1.23e-08	3.86e-07	9.52811	stable
TMEM116	-1.12754	9.29779	-6.4467	1.23e-08	3.88e-07	9.52273	down
UBE2J1	-0.731272	11.1511	-6.4436	1.25e-08	3.92e-07	9.51027	stable
GPI	0.943292	11.9364	6.44039	1.27e-08	3.97e-07	9.49734	stable
VSTM2A	-1.69487	4.59057	-6.44002	1.27e-08	3.97e-07	9.49584	down
CTSV	1.2033	8.91384	6.4366	1.29e-08	4.02e-07	9.48208	up
GADD45A	-0.919172	11.4385	-6.43624	1.29e-08	4.02e-07	9.48065	stable
FAM91A1	0.513883	11.1673	6.43346	1.3e-08	4.06e-07	9.46945	stable
WNT5A	1.00791	10.0861	6.43197	1.31e-08	4.08e-07	9.46348	up
PPP1R35	0.740236	9.95544	6.42828	1.33e-08	4.14e-07	9.44863	stable
TIGD1	0.823489	8.4736	6.42788	1.33e-08	4.14e-07	9.44703	stable
CDC20	1.58859	9.4171	6.42638	1.34e-08	4.16e-07	9.44099	up
NOC3L	0.691608	9.85484	6.42632	1.34e-08	4.16e-07	9.44072	stable
MFSD12	1.26775	7.72451	6.424	1.35e-08	4.19e-07	9.43139	up
LIFR	-2.01641	7.18998	-6.42128	1.37e-08	4.23e-07	9.42047	down
RP11-209D14.2	-2.08148	6.50755	-6.42056	1.37e-08	4.24e-07	9.41756	down
CCR10	-2.12001	6.16784	-6.41788	1.39e-08	4.28e-07	9.4068	down
LINC00263 /// PP7080	-1.96496	10.5664	-6.4137	1.41e-08	4.35e-07	9.38997	down
SBNO2	1.99301	8.33814	6.4125	1.42e-08	4.37e-07	9.38518	up
BMP6	-1.16248	8.06956	-6.4117	1.43e-08	4.38e-07	9.38194	down
OGFR	1.04207	8.91193	6.41081	1.43e-08	4.39e-07	9.37838	up
EEF1A2	-1.2097	8.47162	-6.40752	1.45e-08	4.44e-07	9.36516	down
INSC	-1.7592	7.15729	-6.40483	1.47e-08	4.49e-07	9.35435	down
ACYP1	0.872602	8.50462	6.39692	1.52e-08	4.63e-07	9.32256	stable
PALD1	1.61829	6.2749	6.39655	1.52e-08	4.63e-07	9.32106	up
ACSL3	-0.777777	10.958	-6.39382	1.53e-08	4.68e-07	9.31012	stable
ADIPOR2	-0.775634	11.3118	-6.39305	1.54e-08	4.69e-07	9.30701	stable
IPO4	0.720392	9.35754	6.39182	1.55e-08	4.7e-07	9.30206	stable
TMEM59	-0.538079	13.3505	-6.39173	1.55e-08	4.7e-07	9.30171	stable
BORA	0.725867	8.97361	6.39116	1.55e-08	4.7e-07	9.29943	stable
ORC6	0.986092	9.78518	6.39115	1.55e-08	4.7e-07	9.2994	stable
MIR4435-1HG	1.74791	5.94229	6.39022	1.56e-08	4.71e-07	9.29566	up
APOBEC1	-1.64074	8.5745	-6.39001	1.56e-08	4.71e-07	9.29481	down
HOXB9	1.86563	6.75527	6.38683	1.58e-08	4.76e-07	9.28205	up
GPM6A	-2.09266	5.63323	-6.38505	1.59e-08	4.79e-07	9.27487	down
BUB3	0.862116	10.0919	6.3844	1.6e-08	4.79e-07	9.27226	stable
CCPG1	-0.760029	10.0935	-6.38437	1.6e-08	4.79e-07	9.27216	stable
LINC00982	-1.90605	5.08174	-6.38357	1.6e-08	4.8e-07	9.26893	down
ZNF552	-0.819802	9.68077	-6.38296	1.61e-08	4.81e-07	9.26651	stable
CLDN2	1.96598	8.60977	6.38186	1.61e-08	4.83e-07	9.26206	up
SRSF5	-0.552024	11.9128	-6.38045	1.62e-08	4.85e-07	9.25641	stable
LOC102724156	-2.06063	6.56193	-6.37897	1.63e-08	4.87e-07	9.25048	down
SHCBP1	1.47352	8.56838	6.37191	1.68e-08	5.01e-07	9.22214	up
ALYREF	1.12411	10.274	6.37096	1.69e-08	5.01e-07	9.21834	up
MRPS30	0.669859	10.3701	6.37084	1.69e-08	5.01e-07	9.21786	stable
EXOSC2	1.00376	8.48397	6.37081	1.69e-08	5.01e-07	9.21773	up
SEL1L3	-0.863919	11.3446	-6.37057	1.69e-08	5.01e-07	9.21674	stable
MRPL13	0.629398	11.4687	6.36818	1.71e-08	5.06e-07	9.20718	stable
RPS21	0.495817	15.2298	6.36701	1.71e-08	5.07e-07	9.20247	stable
COL5A1	1.18674	10.2461	6.36508	1.73e-08	5.11e-07	9.19473	up
CDC14B	-1.03039	9.65557	-6.36354	1.74e-08	5.13e-07	9.18854	down
OSBPL5	1.2538	7.51213	6.36323	1.74e-08	5.13e-07	9.1873	up
CMSS1	0.822141	9.72532	6.3626	1.75e-08	5.14e-07	9.18478	stable
LOC101060363 /// PPIA	0.369992	14.8947	6.36131	1.76e-08	5.16e-07	9.1796	stable
VLDLR	-1.19585	8.52992	-6.35828	1.78e-08	5.22e-07	9.16745	down
ANO7	-1.36122	7.53796	-6.35727	1.79e-08	5.24e-07	9.16339	down
NME1-NME2 /// NME2	0.582382	12.9604	6.35522	1.8e-08	5.27e-07	9.15518	stable
MTURN	-1.41383	8.60977	-6.35489	1.8e-08	5.27e-07	9.15387	down
ARPC1B	0.917239	11.845	6.35061	1.84e-08	5.36e-07	9.13671	stable
NCL	0.508433	13.1604	6.3495	1.84e-08	5.38e-07	9.13222	stable
PROM2	-1.8067	10.8552	-6.34754	1.86e-08	5.42e-07	9.12439	down
PDE2A	-1.524	7.52529	-6.34524	1.88e-08	5.46e-07	9.11517	down
KCNK17	-0.931808	8.75301	-6.34068	1.91e-08	5.56e-07	9.09688	stable
ZNF623	0.66109	9.45373	6.3404	1.91e-08	5.56e-07	9.09576	stable
NOP16	0.833484	9.78542	6.33877	1.93e-08	5.59e-07	9.08921	stable
BAG2	1.3667	8.52932	6.33797	1.93e-08	5.6e-07	9.08601	up
KIF15	0.913841	8.77883	6.33564	1.95e-08	5.65e-07	9.07669	stable
ZFP1	0.596618	8.64931	6.33289	1.97e-08	5.7e-07	9.06568	stable
PRKACB	-1.30887	11.4316	-6.33135	1.99e-08	5.73e-07	9.05949	down
AURKB	1.68114	8.32998	6.32987	2e-08	5.76e-07	9.05356	up
CNR2	-0.886912	8.68655	-6.32548	2.04e-08	5.86e-07	9.03597	stable
OTUD6B	0.674272	9.73429	6.32269	2.06e-08	5.92e-07	9.02479	stable
REPIN1	0.825598	11.5712	6.32205	2.06e-08	5.93e-07	9.02225	stable
MIR6836 /// SNX8	1.47879	7.94588	6.31864	2.09e-08	6.01e-07	9.00857	up
EFCAB14	-1.59775	6.27772	-6.31822	2.1e-08	6.01e-07	9.00691	down
NAPEPLD	-0.76631	10.0045	-6.3168	2.11e-08	6.04e-07	9.00123	stable
PSMA7	0.880726	11.7865	6.31641	2.11e-08	6.04e-07	8.99964	stable
SAC3D1	2.23358	8.30153	6.3159	2.12e-08	6.04e-07	8.99762	up
IPW /// LOC101930404 /// PWARSN /// SNORD107 /// SNORD115-13 /// SNORD115-26 /// SNORD115-7 /// SNORD116-22 /// SNORD116-28 /// SNORD116-4	-1.75438	8.00102	-6.31034	2.17e-08	6.18e-07	8.97536	down
PAFAH1B3	1.32726	9.079	6.30714	2.2e-08	6.25e-07	8.96253	up
RAB11A	-0.507532	13.0708	-6.30413	2.22e-08	6.32e-07	8.9505	stable
HILPDA	1.4174	9.01589	6.304	2.22e-08	6.32e-07	8.94999	up
NOTCH1	0.784839	9.21329	6.30192	2.24e-08	6.36e-07	8.94165	stable
ERF	0.904294	8.83341	6.30184	2.24e-08	6.36e-07	8.94133	stable
NOP2	0.775286	10.3537	6.29926	2.27e-08	6.42e-07	8.93101	stable
PMS2 /// PMS2CL	1.4068	7.28381	6.29601	2.3e-08	6.5e-07	8.91799	up
TNFAIP6	1.97803	8.11197	6.29291	2.33e-08	6.57e-07	8.90562	up
EIF3B	0.597953	11.4425	6.29051	2.35e-08	6.63e-07	8.89598	stable
KRT80	2.3274	5.82575	6.28789	2.38e-08	6.7e-07	8.88551	up
NUSAP1	1.06632	11.0661	6.28688	2.39e-08	6.72e-07	8.88149	up
RP11-63K6.7	-1.45653	6.17874	-6.28199	2.44e-08	6.84e-07	8.86191	down
PPIA	0.374879	14.8837	6.28067	2.45e-08	6.87e-07	8.85666	stable
CDCA8	1.6096	8.9216	6.27887	2.47e-08	6.92e-07	8.84944	up
PHF10	0.5868	10.8566	6.27741	2.48e-08	6.95e-07	8.8436	stable
DDIAS	1.45906	7.69742	6.27304	2.53e-08	7.06e-07	8.82615	up
MIR4745 /// PTBP1	0.565318	11.9274	6.27303	2.53e-08	7.06e-07	8.8261	stable
PBK	1.32848	10.1223	6.27185	2.54e-08	7.08e-07	8.82137	up
KLK11	-3.10213	9.36554	-6.26871	2.57e-08	7.17e-07	8.80886	down
PSMB4	0.514157	12.2199	6.2643	2.62e-08	7.29e-07	8.79123	stable
ZMIZ1	-0.584127	12.0649	-6.26406	2.62e-08	7.29e-07	8.79026	stable
GPER1	-2.51079	6.63885	-6.26366	2.63e-08	7.29e-07	8.78867	down
PALB2	0.937737	8.69902	6.26314	2.63e-08	7.3e-07	8.78659	stable
OTUD4	1.67939	6.47943	6.26199	2.64e-08	7.33e-07	8.78197	up
LDHD	-1.88856	6.90848	-6.26083	2.66e-08	7.35e-07	8.77734	down
AZGP1 /// AZGP1P1	-1.53386	9.35929	-6.25924	2.67e-08	7.39e-07	8.77099	down
EMC8	0.648258	10.3695	6.25832	2.68e-08	7.41e-07	8.76732	stable
MT1HL1	-1.47267	13.2126	-6.2573	2.7e-08	7.43e-07	8.76324	down
GULP1	-1.2794	10.6232	-6.25654	2.7e-08	7.45e-07	8.7602	down
C21orf59	0.589273	10.3127	6.25511	2.72e-08	7.48e-07	8.7545	stable
TMA16	0.745608	8.98556	6.25181	2.76e-08	7.57e-07	8.74132	stable
CALU	0.623902	10.5317	6.25171	2.76e-08	7.57e-07	8.74093	stable
MSH2	1.33679	8.84302	6.25077	2.77e-08	7.59e-07	8.73718	up
PPAPDC2	-0.706545	9.67664	-6.24818	2.8e-08	7.66e-07	8.72684	stable
LINC00342	-1.3377	8.87957	-6.24706	2.81e-08	7.69e-07	8.72235	down
PHYH	-0.917614	11.3163	-6.24426	2.84e-08	7.77e-07	8.71119	stable
ADH1B	-2.35713	9.5955	-6.2431	2.86e-08	7.8e-07	8.70654	down
CLDN18	-2.47097	13.6526	-6.24167	2.87e-08	7.84e-07	8.70084	down
DLGAP5	1.18783	9.35941	6.23513	2.95e-08	8.04e-07	8.67473	up
DUSP22 /// LOC100653247	-0.660262	9.64417	-6.23243	2.99e-08	8.12e-07	8.66397	stable
ARHGAP24	-1.12631	8.18151	-6.2319	2.99e-08	8.13e-07	8.66185	down
SLC7A6	0.799252	7.14731	6.23154	3e-08	8.13e-07	8.66042	stable
GUCA2B	-2.64634	6.48672	-6.23073	3.01e-08	8.15e-07	8.65717	down
BRCA1	1.21683	8.80849	6.22785	3.04e-08	8.24e-07	8.64568	up
KAT2A	0.752405	9.31879	6.22738	3.05e-08	8.24e-07	8.64381	stable
EFNA4	1.54415	8.0932	6.2248	3.08e-08	8.32e-07	8.63354	up
EIF4A3	0.481101	12.1251	6.22241	3.11e-08	8.39e-07	8.62401	stable
NR2C1	0.600256	9.20016	6.22051	3.14e-08	8.45e-07	8.61643	stable
IGLC1 /// IGLV2-5 /// IGLV2-5	-1.03516	9.33916	-6.21804	3.17e-08	8.53e-07	8.60657	down
LPPR4	1.43251	6.89074	6.21526	3.2e-08	8.61e-07	8.59547	up
MRAP2	-1.78634	9.00775	-6.21367	3.23e-08	8.66e-07	8.58917	down
ARV1	-0.730375	10.3853	-6.21152	3.25e-08	8.73e-07	8.58057	stable
RPP40	0.866808	9.32592	6.21064	3.27e-08	8.75e-07	8.57707	stable
FXYD5	1.13097	11.6899	6.20718	3.31e-08	8.86e-07	8.56329	up
PTTG1	0.924737	11.2372	6.20239	3.38e-08	9.03e-07	8.54418	stable
LGALS1	1.15527	12.4008	6.19948	3.42e-08	9.12e-07	8.53261	up
MIR6741 /// PYCR2	1.26273	8.14879	6.19933	3.42e-08	9.12e-07	8.53201	up
BCAP31	0.713878	11.2666	6.19877	3.43e-08	9.13e-07	8.52978	stable
BLCAP	0.618109	11.1463	6.19691	3.46e-08	9.19e-07	8.52237	stable
RCAN2	-1.10733	9.75782	-6.19621	3.47e-08	9.21e-07	8.51956	down
IGFBP2	-2.38996	11.5122	-6.19397	3.5e-08	9.28e-07	8.51065	down
HSF1	1.56368	8.1497	6.19394	3.5e-08	9.28e-07	8.51053	up
KIF20A	1.34541	8.86992	6.19291	3.51e-08	9.3e-07	8.50642	up
FSIP2	-1.89196	4.76288	-6.19284	3.51e-08	9.3e-07	8.50616	down
ESPL1	1.58451	8.22919	6.19231	3.52e-08	9.31e-07	8.50404	up
IGBP1	-0.645359	11.0294	-6.18908	3.57e-08	9.42e-07	8.49115	stable
PAQR4	1.15282	9.05099	6.18554	3.62e-08	9.55e-07	8.47708	up
ASXL3	-1.91851	5.79123	-6.18005	3.7e-08	9.75e-07	8.45523	down
PES1	1.28085	8.91741	6.17902	3.72e-08	9.78e-07	8.45111	up
PLA2G7	1.65227	8.91661	6.17659	3.76e-08	9.87e-07	8.44144	up
SAR1B	-0.817691	10.2803	-6.17542	3.77e-08	9.91e-07	8.4368	stable
SPINK2	-1.87246	6.78465	-6.17059	3.85e-08	1.01e-06	8.41758	down
ZNF169	-1.65267	8.47761	-6.17043	3.85e-08	1.01e-06	8.41692	down
EYA2	-2.48671	7.76602	-6.15834	4.05e-08	1.06e-06	8.36884	down
TRIM28	0.765465	11.6588	6.15594	4.09e-08	1.07e-06	8.3593	stable
WASF1	1.20604	7.98691	6.15392	4.12e-08	1.08e-06	8.35127	up
GPRC5C	-1.15166	10.5359	-6.15159	4.16e-08	1.08e-06	8.34201	down
HOMER1	1.02178	8.97055	6.15143	4.16e-08	1.08e-06	8.34135	up
LOC101929272	-1.78429	8.17317	-6.15096	4.17e-08	1.09e-06	8.3395	down
SH3BGRL2	-1.4445	10.7412	-6.14991	4.19e-08	1.09e-06	8.33531	down
MCM10	1.69298	7.49303	6.14828	4.22e-08	1.1e-06	8.32886	up
STYK1	-1.52208	8.4618	-6.14729	4.24e-08	1.1e-06	8.3249	down
SGOL2	0.867258	8.75796	6.14578	4.26e-08	1.1e-06	8.31889	stable
MTHFD1	0.705767	11.411	6.14525	4.27e-08	1.11e-06	8.3168	stable
UTP20	0.671955	8.87022	6.14498	4.28e-08	1.11e-06	8.31572	stable
HSD17B6	-1.68527	7.9662	-6.14332	4.3e-08	1.11e-06	8.30912	down
MCM3	1.08188	10.6482	6.14119	4.34e-08	1.12e-06	8.30067	up
CEP55	1.68808	9.82779	6.14064	4.35e-08	1.12e-06	8.29847	up
NOS3	1.672	5.71371	6.1398	4.37e-08	1.12e-06	8.29514	up
HSPB1	0.95665	12.2866	6.13858	4.39e-08	1.13e-06	8.29029	stable
TCFL5	0.913539	9.56934	6.13791	4.4e-08	1.13e-06	8.28764	stable
NCBP2	0.575734	10.599	6.13708	4.42e-08	1.13e-06	8.28434	stable
DUOX2	-2.98069	10.6228	-6.13653	4.43e-08	1.13e-06	8.28214	down
PACRG	-1.74161	5.23962	-6.13437	4.47e-08	1.14e-06	8.27357	down
TMEM9B	-0.557525	11.6304	-6.13378	4.48e-08	1.14e-06	8.27121	stable
MDFI	1.4295	7.41899	6.13158	4.52e-08	1.15e-06	8.26249	up
GSTA3	-2.48391	6.51282	-6.12911	4.56e-08	1.16e-06	8.25268	down
BANF1	0.661362	11.4205	6.12707	4.6e-08	1.17e-06	8.24459	stable
C8orf82	0.851164	9.73436	6.12377	4.66e-08	1.19e-06	8.23148	stable
BHMT	-1.44722	7.1913	-6.12153	4.71e-08	1.2e-06	8.22258	down
ZSWIM6	-0.582652	10.7771	-6.12146	4.71e-08	1.2e-06	8.22231	stable
VTI1B	-0.514477	11.6837	-6.12134	4.71e-08	1.2e-06	8.22184	stable
PLCL2	-1.24799	9.35313	-6.11999	4.74e-08	1.2e-06	8.21648	down
TSPAN14	0.697757	9.62367	6.11634	4.81e-08	1.22e-06	8.20197	stable
BAALC	-1.63991	6.02915	-6.11632	4.81e-08	1.22e-06	8.2019	down
SMEK2	0.943541	7.30984	6.11167	4.9e-08	1.24e-06	8.18347	stable
ASPM	2.07314	9.29227	6.11126	4.91e-08	1.24e-06	8.18182	up
XRCC6	0.449217	12.6808	6.10856	4.96e-08	1.25e-06	8.17111	stable
CCNB2	1.16183	10.5242	6.10799	4.97e-08	1.25e-06	8.16884	up
PSMB3	0.620866	12.7015	6.10774	4.98e-08	1.25e-06	8.16785	stable
CENPBD1P1 /// RPL23AP7	0.867151	9.30455	6.10637	5.01e-08	1.26e-06	8.16245	stable
SRSF6	1.8778	8.9559	6.10337	5.07e-08	1.27e-06	8.15053	up
NSUN2	0.667858	9.87887	6.10222	5.09e-08	1.28e-06	8.14598	stable
NAA10	0.694048	9.79627	6.10196	5.1e-08	1.28e-06	8.14493	stable
ATP6V1C1	0.520494	9.92771	6.10088	5.12e-08	1.28e-06	8.14066	stable
ANG	-1.3597	10.882	-6.10043	5.13e-08	1.28e-06	8.13885	down
PDCD2L	0.652506	9.6007	6.10041	5.13e-08	1.28e-06	8.13878	stable
SKA1	1.49432	7.03163	6.09881	5.17e-08	1.29e-06	8.13244	up
SCN3A	-2.15277	6.23444	-6.09861	5.17e-08	1.29e-06	8.13166	down
CST2	1.73031	8.20772	6.09479	5.25e-08	1.31e-06	8.11649	up
DAP3	0.583813	11.1206	6.09372	5.27e-08	1.31e-06	8.11226	stable
CPSF3	0.516322	10.4642	6.09278	5.29e-08	1.31e-06	8.10853	stable
E2F6	1.23113	8.72499	6.09265	5.3e-08	1.31e-06	8.10802	up
ZNF367	1.20197	9.33555	6.08399	5.49e-08	1.36e-06	8.07371	up
UGT1A1 /// UGT1A10 /// UGT1A3 /// UGT1A4 /// UGT1A5 /// UGT1A6 /// UGT1A7 /// UGT1A8 /// UGT1A9	-1.61366	10.181	-6.08295	5.51e-08	1.36e-06	8.06957	down
TNFRSF25	1.463	6.39297	6.08179	5.54e-08	1.37e-06	8.06499	up
DSCR3	-0.58477	9.89489	-6.08114	5.55e-08	1.37e-06	8.06241	stable
THEM6	0.95428	9.17514	6.07754	5.63e-08	1.39e-06	8.04815	stable
ARHGAP11B /// LOC100288637	1.49318	6.94944	6.07605	5.67e-08	1.4e-06	8.04225	up
C6orf58	-4.15716	9.82283	-6.07492	5.69e-08	1.4e-06	8.03775	down
F12	2.24197	7.83161	6.07455	5.7e-08	1.4e-06	8.03632	up
NAF1	0.717059	9.44367	6.07406	5.71e-08	1.4e-06	8.03436	stable
PPIH	0.807759	9.95603	6.07364	5.72e-08	1.41e-06	8.03269	stable
GSTA1	-3.55884	10.784	-6.07282	5.74e-08	1.41e-06	8.02945	down
DUSP2	1.78936	7.30357	6.0695	5.82e-08	1.43e-06	8.01632	up
FBXW11	-0.548932	10.5358	-6.06834	5.85e-08	1.43e-06	8.01169	stable
PCDHB10 /// PCDHB9	1.48906	7.47237	6.06535	5.92e-08	1.45e-06	7.99987	up
ENPP5	-3.05691	7.37767	-6.06409	5.95e-08	1.45e-06	7.99486	down
FAM65A	1.65718	6.18894	6.06374	5.96e-08	1.45e-06	7.9935	up
E2F5	1.00505	8.24658	6.06318	5.97e-08	1.46e-06	7.99127	up
FTH1	0.537421	14.9339	6.06042	6.04e-08	1.47e-06	7.98036	stable
CENPW	1.03597	10.4101	6.05823	6.1e-08	1.48e-06	7.97169	up
AMHR2	-0.840705	5.68608	-6.05803	6.1e-08	1.48e-06	7.9709	stable
AGA	-0.726123	9.87649	-6.05636	6.14e-08	1.49e-06	7.96428	stable
ENC1	1.3015	9.97844	6.05606	6.15e-08	1.49e-06	7.9631	up
FAM3B	-3.55517	10.575	-6.05214	6.25e-08	1.51e-06	7.94757	down
MLH1	-0.891048	10.6018	-6.05052	6.29e-08	1.52e-06	7.94119	stable
ADSL	0.552207	10.9802	6.04838	6.35e-08	1.53e-06	7.93272	stable
SULF2	1.11392	10.9138	6.04761	6.37e-08	1.54e-06	7.92969	up
FAM120C	1.44537	5.88832	6.04699	6.38e-08	1.54e-06	7.92723	up
PPP1R3C	-1.09991	8.88606	-6.04372	6.47e-08	1.56e-06	7.9143	down
GEMIN5	0.730324	8.8783	6.04271	6.49e-08	1.56e-06	7.9103	stable
LRRC17	-1.44019	8.31982	-6.04228	6.51e-08	1.56e-06	7.90858	down
CDC45	2.08248	6.80783	6.04207	6.51e-08	1.56e-06	7.90777	up
FAM102B	0.797278	10.7396	6.03596	6.68e-08	1.6e-06	7.88361	stable
CCNE2	0.971623	9.10449	6.03481	6.71e-08	1.61e-06	7.87905	stable
XPR1	0.641487	9.70079	6.03437	6.72e-08	1.61e-06	7.8773	stable
GPRC5A	1.3492	12.0534	6.03368	6.74e-08	1.61e-06	7.87458	up
GNAI2	0.76152	9.77388	6.02737	6.91e-08	1.65e-06	7.84965	stable
FGA	-3.08901	5.61318	-6.02591	6.96e-08	1.66e-06	7.84388	down
PIGU	0.609047	9.98181	6.02467	6.99e-08	1.67e-06	7.839	stable
SMIM24	-2.30814	11.366	-6.02457	6.99e-08	1.67e-06	7.83857	down
RAD51AP1	1.55804	9.40478	6.02384	7.01e-08	1.67e-06	7.8357	up
ADAR	0.489021	12.2909	6.02115	7.09e-08	1.69e-06	7.82506	stable
TRIP10	1.01153	9.80557	6.02065	7.11e-08	1.69e-06	7.8231	up
UBAP2L	0.719276	9.73546	6.01788	7.19e-08	1.71e-06	7.81215	stable
SEPP1	-1.03518	14.0164	-6.01521	7.27e-08	1.72e-06	7.80162	down
ALDH1A1	-1.98023	12.3216	-6.01471	7.28e-08	1.72e-06	7.79962	down
MRPL4	1.14946	9.39907	6.01305	7.33e-08	1.73e-06	7.7931	up
ARMC8	0.787433	7.62357	6.01187	7.36e-08	1.74e-06	7.78842	stable
HS2ST1	0.721426	9.27885	6.00985	7.43e-08	1.75e-06	7.78047	stable
RPP25	1.21412	8.86842	6.00947	7.44e-08	1.75e-06	7.77893	up
NUDT4 /// NUDT4P1 /// NUDT4P2	0.910808	10.267	6.00934	7.44e-08	1.75e-06	7.77842	stable
PBLD	-1.72982	8.56498	-6.00741	7.5e-08	1.77e-06	7.77083	down
PRDX1	0.519407	13.5747	6.00503	7.57e-08	1.78e-06	7.76143	stable
SMC4	0.936769	9.77075	6.00461	7.59e-08	1.78e-06	7.75977	stable
RPL7L1 /// WAC-AS1	0.590263	11.0916	6.00323	7.63e-08	1.79e-06	7.75431	stable
SYTL1	-1.07349	10.3289	-6.00237	7.66e-08	1.8e-06	7.75092	down
KIAA1524	1.21019	7.00775	6.00001	7.73e-08	1.81e-06	7.74163	up
SMPDL3B	-0.799727	9.48423	-5.99969	7.74e-08	1.81e-06	7.74036	stable
DMD	-1.39767	9.22649	-5.99435	7.91e-08	1.85e-06	7.71928	down
ASPA	-1.62475	7.4307	-5.99146	8e-08	1.87e-06	7.70789	down
SMARCAL1	0.922854	8.91444	5.99079	8.02e-08	1.87e-06	7.70523	stable
ALKBH2	0.898556	8.93562	5.99072	8.03e-08	1.87e-06	7.70498	stable
CDC73	0.857932	10.4403	5.99062	8.03e-08	1.87e-06	7.70457	stable
SLC10A3	1.66304	8.20095	5.98853	8.1e-08	1.88e-06	7.69635	up
RFC4	0.783458	10.2823	5.98845	8.1e-08	1.88e-06	7.69602	stable
RHEBL1	1.48232	6.84939	5.98811	8.11e-08	1.88e-06	7.69466	up
FNTA	0.54654	12.1548	5.98801	8.12e-08	1.88e-06	7.69426	stable
GDPD3	-1.60728	9.19736	-5.98711	8.15e-08	1.89e-06	7.69073	down
TFF2	-2.98161	13.4181	-5.98522	8.21e-08	1.9e-06	7.68327	down
RHOU	-1.06607	11.2834	-5.9847	8.23e-08	1.9e-06	7.68121	down
FAM110A	0.924314	8.03129	5.98446	8.23e-08	1.9e-06	7.68028	stable
MIR7110 /// PDIA5	-0.683874	11.474	-5.9842	8.24e-08	1.9e-06	7.67925	stable
DUOXA2	-2.86847	7.77463	-5.98379	8.26e-08	1.9e-06	7.67766	down
TST	-1.01465	12.1629	-5.98324	8.28e-08	1.91e-06	7.67546	down
FANCG	0.786788	9.25016	5.98237	8.3e-08	1.91e-06	7.67203	stable
RBM47	-0.742886	12.3513	-5.97985	8.39e-08	1.93e-06	7.66211	stable
SPG21	-0.782322	10.6583	-5.97788	8.46e-08	1.94e-06	7.65435	stable
PDRG1	0.699936	9.60837	5.9767	8.5e-08	1.95e-06	7.64967	stable
CSTF2	0.762209	9.18441	5.97552	8.54e-08	1.96e-06	7.64503	stable
IGLV4-3 /// IGLV4-3	-1.24103	8.12952	-5.97513	8.55e-08	1.96e-06	7.6435	down
KPNB1	0.661328	12.5434	5.97345	8.61e-08	1.97e-06	7.63686	stable
ANAPC1 /// LOC730268	0.786101	9.14101	5.97137	8.68e-08	1.98e-06	7.62869	stable
HMGB2	0.796461	12.6384	5.97117	8.69e-08	1.98e-06	7.62788	stable
CLCNKB	-1.90549	5.80111	-5.96939	8.75e-08	2e-06	7.62088	down
UNG	0.672527	10.4303	5.96749	8.82e-08	2.01e-06	7.61342	stable
WDHD1	1.25301	6.8477	5.96504	8.91e-08	2.03e-06	7.60375	up
ISG15	1.41744	11.0379	5.96459	8.93e-08	2.03e-06	7.60198	up
CRIM1 /// LOC101929500	0.813461	10.6761	5.96188	9.03e-08	2.05e-06	7.5913	stable
CLDN7	2.83342	10.3097	5.96067	9.07e-08	2.06e-06	7.58654	up
AMH /// MIR4321	1.77338	5.43474	5.95923	9.12e-08	2.07e-06	7.58087	up
SLC44A2	-0.813782	10.4688	-5.95795	9.17e-08	2.08e-06	7.57584	stable
SFRP4	2.12704	8.63739	5.9576	9.18e-08	2.08e-06	7.57445	up
KDSR	0.803816	8.53986	5.95691	9.21e-08	2.08e-06	7.57172	stable
EPHB4	0.791183	9.74603	5.9566	9.22e-08	2.08e-06	7.57051	stable
MSANTD3-TMEFF1 /// TMEFF1	1.15775	7.49445	5.95629	9.23e-08	2.08e-06	7.56928	up
SERPINA4	-1.21427	8.7938	-5.95342	9.34e-08	2.11e-06	7.55798	down
ZNF318	1.23848	7.83931	5.94984	9.48e-08	2.14e-06	7.54389	up
HPSE	1.28425	8.67557	5.94881	9.52e-08	2.14e-06	7.53984	up
FSTL3	1.63052	7.88607	5.94565	9.64e-08	2.17e-06	7.52743	up
PABPC3	0.424046	14.7714	5.94461	9.68e-08	2.18e-06	7.52333	stable
CRISPLD2	-1.60521	6.41965	-5.94355	9.72e-08	2.18e-06	7.51914	down
SFT2D2	0.796978	8.33164	5.94299	9.75e-08	2.19e-06	7.51693	stable
TMEM167B	-0.578001	10.9631	-5.93796	9.95e-08	2.23e-06	7.49717	stable
CACFD1	-0.927263	9.0754	-5.93481	1.01e-07	2.25e-06	7.48479	stable
NR3C2	-1.21807	9.6262	-5.93424	1.01e-07	2.26e-06	7.48254	down
ZMYM1	1.0113	8.12726	5.93277	1.02e-07	2.27e-06	7.47677	up
TGM2	1.00929	10.6778	5.93069	1.02e-07	2.29e-06	7.46858	up
CDYL	0.909473	9.06779	5.93035	1.03e-07	2.29e-06	7.46725	stable
TOMM34	0.504932	10.2639	5.92937	1.03e-07	2.29e-06	7.4634	stable
GSTA4	-1.21332	10.4274	-5.92535	1.05e-07	2.33e-06	7.4476	down
ACD	1.13241	8.6793	5.9246	1.05e-07	2.33e-06	7.44464	up
PHLDB3	1.17785	7.83336	5.92424	1.05e-07	2.34e-06	7.44321	up
HEPACAM2	-2.10842	8.04548	-5.92137	1.06e-07	2.36e-06	7.43193	down
ICAM1	1.45378	9.24531	5.92128	1.06e-07	2.36e-06	7.43157	up
LOC100506248 /// LOC728026 /// MIR1244-1 /// MIR1244-2 /// MIR1244-3 /// PTMA	0.73857	14.0621	5.92032	1.07e-07	2.37e-06	7.42783	stable
DNM1	1.5979	5.91095	5.91956	1.07e-07	2.37e-06	7.42484	up
RHOBTB1	-0.99317	9.871	-5.91929	1.07e-07	2.37e-06	7.42376	stable
RAVER1	1.04239	9.02965	5.91782	1.08e-07	2.38e-06	7.418	up
CENPN	1.59926	8.53163	5.91672	1.08e-07	2.39e-06	7.41368	up
TTYH3	1.00622	9.0309	5.91662	1.08e-07	2.39e-06	7.41327	up
ZBTB41	0.604714	9.93614	5.91606	1.09e-07	2.39e-06	7.41107	stable
C15orf65	-1.04793	8.87318	-5.91476	1.09e-07	2.4e-06	7.40597	down
RAD54B	1.43406	7.40624	5.91315	1.1e-07	2.42e-06	7.39967	up
CPOX	0.840704	10.0214	5.91279	1.1e-07	2.42e-06	7.39823	stable
SERBP1	0.639279	11.8094	5.90424	1.14e-07	2.5e-06	7.36465	stable
PANK2	0.51193	10.2112	5.90377	1.14e-07	2.5e-06	7.36283	stable
UNC5B-AS1	-1.70705	5.28009	-5.90262	1.15e-07	2.51e-06	7.35832	down
FAM46A	-0.891862	11.8303	-5.90228	1.15e-07	2.51e-06	7.35695	stable
MARCKSL1	0.741201	13.0342	5.90221	1.15e-07	2.51e-06	7.35668	stable
GAD1	2.12666	4.47271	5.90184	1.15e-07	2.52e-06	7.35525	up
PPA1	0.502604	13.7388	5.90088	1.16e-07	2.52e-06	7.35149	stable
MAZ	1.88676	6.65682	5.89394	1.19e-07	2.59e-06	7.32425	up
NCAPH	1.68111	7.84039	5.88989	1.21e-07	2.63e-06	7.30835	up
FAM46C	-1.05284	8.56943	-5.88968	1.21e-07	2.63e-06	7.30752	down
LCLAT1	0.599182	10.6324	5.88843	1.22e-07	2.64e-06	7.30261	stable
XPOT	0.549682	11.469	5.88664	1.22e-07	2.66e-06	7.29559	stable
PALM3	-1.82303	7.66998	-5.88287	1.24e-07	2.7e-06	7.28084	down
MIR6743 /// RIC8A	0.495828	10.38	5.87964	1.26e-07	2.73e-06	7.26815	stable
DIEXF	1.30964	8.18872	5.87823	1.27e-07	2.74e-06	7.26264	up
BMP10	-1.23909	7.10539	-5.87781	1.27e-07	2.75e-06	7.26098	down
C8orf33	0.805321	9.63146	5.8763	1.28e-07	2.76e-06	7.25505	stable
SPAG5	1.11026	9.14403	5.87454	1.29e-07	2.78e-06	7.24817	up
CCNE1	1.40111	8.47366	5.87318	1.29e-07	2.79e-06	7.24284	up
PURA	-0.713684	11.3239	-5.86943	1.31e-07	2.83e-06	7.22814	stable
MT2A	-0.981221	13.4853	-5.86561	1.33e-07	2.87e-06	7.21317	stable
JMJD4	1.31961	6.55389	5.86481	1.34e-07	2.88e-06	7.21002	up
HSD11B1L	-1.20664	7.3981	-5.86473	1.34e-07	2.88e-06	7.20971	down
CCNF	1.19472	7.97009	5.85951	1.37e-07	2.93e-06	7.18927	up
HOXA10	1.94295	6.61868	5.85945	1.37e-07	2.93e-06	7.18905	up
OSMR	1.65309	7.16952	5.85867	1.37e-07	2.94e-06	7.18601	up
KDELC1	0.902881	8.02132	5.85828	1.37e-07	2.94e-06	7.18445	stable
LMF2	1.38364	7.07266	5.85648	1.38e-07	2.96e-06	7.17741	up
UBE4A	-0.471786	12.0444	-5.85561	1.39e-07	2.97e-06	7.17402	stable
PROCR	1.03668	9.89337	5.85073	1.42e-07	3.03e-06	7.15492	up
SMC2	1.0616	9.06566	5.84832	1.43e-07	3.05e-06	7.14547	up
PLK1	1.03205	8.72732	5.84056	1.48e-07	3.15e-06	7.11512	up
IAH1	0.510289	10.2886	5.83296	1.52e-07	3.24e-06	7.08538	stable
FGF13	-1.14459	8.30844	-5.83246	1.52e-07	3.25e-06	7.08342	down
MT1E	-1.35704	13.2845	-5.82948	1.54e-07	3.28e-06	7.07177	down
CBY3	-1.52947	6.37258	-5.82858	1.55e-07	3.29e-06	7.06827	down
MAP3K8	1.13524	8.58635	5.82773	1.55e-07	3.3e-06	7.06495	up
TMEM163	-1.01592	9.21349	-5.82768	1.55e-07	3.3e-06	7.06476	down
NGRN	0.568361	12.1902	5.82573	1.57e-07	3.32e-06	7.05714	stable
OTUD1	-0.839675	10.6221	-5.82546	1.57e-07	3.32e-06	7.05606	stable
PPP2R3A	-1.03844	8.49507	-5.82021	1.6e-07	3.39e-06	7.03557	down
IFNGR1	0.598298	12.5973	5.8196	1.61e-07	3.39e-06	7.03317	stable
CEP250	0.841328	8.38312	5.81905	1.61e-07	3.4e-06	7.03102	stable
RPF2	0.578064	10.4769	5.81841	1.61e-07	3.4e-06	7.0285	stable
HEIH	-0.55172	10.6908	-5.81837	1.61e-07	3.4e-06	7.02837	stable
EIF3E	0.442893	13.6585	5.81819	1.62e-07	3.4e-06	7.02766	stable
NUDT3 /// RPS10-NUDT3	0.664918	10.0062	5.81582	1.63e-07	3.43e-06	7.01841	stable
ID3	-1.00552	10.792	-5.81478	1.64e-07	3.44e-06	7.01435	down
FMOD	-1.18463	11.6277	-5.81349	1.65e-07	3.46e-06	7.00931	down
IL19	-1.5153	7.33431	-5.80855	1.68e-07	3.52e-06	6.98999	down
WDR74	0.958055	8.35279	5.80671	1.69e-07	3.55e-06	6.98283	stable
ZNF267	0.515505	9.79438	5.80534	1.7e-07	3.56e-06	6.97749	stable
TTC9	-1.73367	6.96945	-5.80445	1.71e-07	3.57e-06	6.97402	down
PTPN2	1.8964	5.96921	5.80374	1.71e-07	3.58e-06	6.97123	up
MTPAP	0.655728	9.42669	5.80308	1.72e-07	3.59e-06	6.96864	stable
RP3-428L16.2	2.1803	6.1533	5.80276	1.72e-07	3.59e-06	6.96739	up
MZB1	-1.937	9.88452	-5.80219	1.72e-07	3.59e-06	6.96519	down
GAB2	1.27955	8.59293	5.7988	1.75e-07	3.64e-06	6.95196	up
HNRNPU	0.688422	11.2872	5.79821	1.75e-07	3.64e-06	6.94964	stable
SLC41A2	-1.20533	8.68695	-5.79662	1.76e-07	3.66e-06	6.94343	down
FAM89B	0.671795	9.38603	5.79275	1.79e-07	3.72e-06	6.92833	stable
GNB4	1.67676	6.53212	5.79136	1.8e-07	3.74e-06	6.92293	up
NFIL3	0.823979	10.1574	5.78798	1.82e-07	3.78e-06	6.90972	stable
HSP90AA1	0.420301	14.079	5.78652	1.84e-07	3.8e-06	6.90404	stable
APOC1	1.84905	9.84245	5.78253	1.86e-07	3.86e-06	6.88849	up
IARS2	0.459551	11.8715	5.78132	1.87e-07	3.88e-06	6.88376	stable
KLF4	-1.2324	9.86603	-5.78093	1.88e-07	3.88e-06	6.88224	down
S100A11	0.697666	14.1904	5.78071	1.88e-07	3.88e-06	6.8814	stable
PSMD12	0.500289	11.1197	5.77483	1.92e-07	3.97e-06	6.85847	stable
TNFAIP8L1	0.639084	9.57151	5.77365	1.93e-07	3.98e-06	6.85386	stable
BC065766 /// MALSU1	1.45963	5.4911	5.77195	1.95e-07	4.01e-06	6.84726	up
HADHB	-0.618468	12.5969	-5.77183	1.95e-07	4.01e-06	6.8468	stable
CDCA3	1.31268	8.75949	5.77162	1.95e-07	4.01e-06	6.84596	up
S100A11P1 /// S100A11P1	0.836929	13.5498	5.76813	1.98e-07	4.06e-06	6.83238	stable
HIST2H2AA3 /// HIST2H2AA4	1.06445	11.2206	5.76812	1.98e-07	4.06e-06	6.83231	up
POP7	0.72884	10.0198	5.7664	1.99e-07	4.08e-06	6.82563	stable
ASNSD1	0.495484	10.6946	5.76467	2e-07	4.11e-06	6.8189	stable
MALSU1	0.465826	12.0156	5.76276	2.02e-07	4.13e-06	6.81144	stable
ZNF259P1 /// ZPR1	0.948465	8.51855	5.76015	2.04e-07	4.17e-06	6.80129	stable
PSMC4	0.714855	10.5596	5.75775	2.06e-07	4.21e-06	6.79194	stable
ETV6	1.28893	7.24839	5.75658	2.07e-07	4.23e-06	6.78741	up
PRICKLE3	1.37943	6.88599	5.75455	2.09e-07	4.26e-06	6.77951	up
RRP1B	1.1743	7.24921	5.7535	2.1e-07	4.27e-06	6.77541	up
S100A2	2.54644	7.68875	5.75205	2.11e-07	4.29e-06	6.76976	up
GALNT7	-0.84398	12.4457	-5.75091	2.12e-07	4.31e-06	6.76534	stable
FCGR1B	1.82551	8.08693	5.74965	2.13e-07	4.33e-06	6.76042	up
SMNDC1	0.544482	11.5172	5.74688	2.15e-07	4.37e-06	6.74966	stable
KLHL7	1.29812	7.87757	5.74512	2.17e-07	4.4e-06	6.74279	up
DHRS9	-1.5365	9.66349	-5.74496	2.17e-07	4.4e-06	6.74219	down
DUSP19	-1.71433	7.40613	-5.74492	2.17e-07	4.4e-06	6.74202	down
C10orf2	1.42111	7.56244	5.7438	2.18e-07	4.41e-06	6.73768	up
MIR6751 /// SYVN1	-0.582822	10.7637	-5.74341	2.18e-07	4.41e-06	6.73614	stable
ATL3	0.983422	8.85963	5.73725	2.24e-07	4.52e-06	6.71221	stable
H2AFV	0.529112	11.8151	5.73619	2.25e-07	4.54e-06	6.70808	stable
KLF2	-1.08754	11.8411	-5.73519	2.26e-07	4.55e-06	6.70418	down
ZNF43 /// ZNF729	-1.10686	9.53951	-5.72862	2.32e-07	4.67e-06	6.67863	down
WBP5	-1.02534	12.2436	-5.72687	2.33e-07	4.7e-06	6.67186	down
UGP2	-0.510192	12.6056	-5.72556	2.35e-07	4.71e-06	6.66674	stable
TGIF1	1.47804	6.63194	5.72555	2.35e-07	4.71e-06	6.6667	up
ROR1	-1.06036	8.53804	-5.72351	2.36e-07	4.75e-06	6.6588	down
WWC2-AS2	-1.05156	7.43815	-5.72088	2.39e-07	4.8e-06	6.64857	down
PPIL4	0.587343	9.48868	5.71707	2.43e-07	4.87e-06	6.6338	stable
MRPL19	0.695866	10.4872	5.71681	2.43e-07	4.87e-06	6.63279	stable
ZC3H15	0.581547	11.573	5.71659	2.43e-07	4.87e-06	6.6319	stable
HOXC10	1.72589	7.85027	5.7161	2.44e-07	4.87e-06	6.63001	up
TTK	1.28576	9.40232	5.71489	2.45e-07	4.89e-06	6.6253	up
OXCT1	-1.19944	10.7074	-5.71096	2.49e-07	4.96e-06	6.61005	down
PA2G4	0.617524	11.0403	5.71026	2.49e-07	4.97e-06	6.60733	stable
EIF6	0.566875	11.5963	5.71	2.5e-07	4.98e-06	6.60632	stable
GMPS	0.571541	10.2708	5.70912	2.5e-07	4.99e-06	6.60292	stable
ADRM1	0.626312	11.1963	5.70671	2.53e-07	5.03e-06	6.59356	stable
TNXA /// TNXB	-1.48931	8.6928	-5.70605	2.54e-07	5.04e-06	6.59101	down
CCDC86	0.645978	10.0097	5.70357	2.56e-07	5.09e-06	6.58139	stable
PRSS1 /// PRSS2	-2.34082	7.52151	-5.70246	2.57e-07	5.11e-06	6.57709	down
SYNJ2BP /// SYNJ2BP-COX16	-0.731901	10.8789	-5.70027	2.6e-07	5.15e-06	6.56859	stable
PTDSS1	0.479193	11.7743	5.69896	2.61e-07	5.17e-06	6.56349	stable
DNAJB9	-1.03028	11.0649	-5.69879	2.61e-07	5.17e-06	6.56285	down
MMP1	1.12145	11.6831	5.69817	2.62e-07	5.18e-06	6.56045	up
RRM2	1.32385	11.467	5.69627	2.64e-07	5.21e-06	6.55306	up
ARAP1	0.90611	8.3456	5.69544	2.65e-07	5.23e-06	6.54984	stable
PMAIP1	1.19723	9.04783	5.68891	2.72e-07	5.36e-06	6.52453	up
BPIFB6	-1.36512	6.12214	-5.68875	2.72e-07	5.36e-06	6.5239	down
PGM2	0.743846	9.82114	5.68868	2.72e-07	5.36e-06	6.52365	stable
REXO4	0.707468	9.01	5.68846	2.72e-07	5.36e-06	6.52277	stable
H19 /// MIR675	2.99184	7.6195	5.68804	2.73e-07	5.36e-06	6.52116	up
PADI1	-0.777118	9.05674	-5.68747	2.73e-07	5.37e-06	6.51896	stable
RPH3AL	-0.780625	9.02007	-5.68253	2.79e-07	5.47e-06	6.49978	stable
ITGA5	1.46557	9.1965	5.68219	2.79e-07	5.47e-06	6.49849	up
CD59	-0.666878	12.9773	-5.68089	2.81e-07	5.5e-06	6.49345	stable
SNRPA1	0.634563	12.085	5.67804	2.84e-07	5.56e-06	6.4824	stable
XPO4	0.729314	7.52096	5.67777	2.84e-07	5.56e-06	6.48137	stable
VILL	-1.89593	10.1803	-5.67734	2.85e-07	5.56e-06	6.4797	down
E2F7	1.47169	7.96019	5.67557	2.87e-07	5.6e-06	6.47285	up
SCNN1A	-1.78426	11.362	-5.67468	2.88e-07	5.61e-06	6.46938	down
ATL1	-0.650149	8.91162	-5.67442	2.88e-07	5.61e-06	6.46837	stable
SRSF10	0.49461	10.195	5.67231	2.9e-07	5.66e-06	6.46022	stable
TIGD5	0.825172	8.21963	5.67159	2.91e-07	5.67e-06	6.45743	stable
LDHA	0.579358	14.0895	5.67153	2.91e-07	5.67e-06	6.45717	stable
PFAS	0.6719	8.96519	5.66997	2.93e-07	5.7e-06	6.45117	stable
ZMYND15	1.32158	6.50703	5.66442	3e-07	5.82e-06	6.42966	up
KRT24	-1.19933	6.93865	-5.66395	3e-07	5.83e-06	6.42786	down
BPNT1	1.83656	7.12904	5.66324	3.01e-07	5.84e-06	6.42509	up
TM9SF3	-0.625069	13.058	-5.66112	3.04e-07	5.88e-06	6.41689	stable
MRPS10	0.651333	10.7376	5.65771	3.08e-07	5.96e-06	6.40368	stable
SLC9A2	-1.41361	7.06439	-5.65556	3.1e-07	6e-06	6.3954	down
CDC7	0.706141	8.94962	5.65551	3.11e-07	6e-06	6.39519	stable
CD81	0.734238	12.7247	5.65179	3.15e-07	6.09e-06	6.38081	stable
MYB	1.79864	8.83155	5.65035	3.17e-07	6.12e-06	6.37522	up
CKAP2	1.45007	5.7082	5.64884	3.19e-07	6.15e-06	6.36939	up
CDC6	1.32139	8.16857	5.64347	3.26e-07	6.28e-06	6.34863	up
ZNF469	1.05112	8.20122	5.64271	3.27e-07	6.29e-06	6.3457	up
REG3A	-3.55203	11.5803	-5.63947	3.31e-07	6.37e-06	6.33319	down
FAM117A	-0.799412	9.93325	-5.63817	3.33e-07	6.4e-06	6.32814	stable
ZNF792	1.3417	6.92784	5.63662	3.35e-07	6.43e-06	6.32215	up
MRPL18	0.530414	11.5878	5.63601	3.36e-07	6.44e-06	6.31981	stable
C5	-1.21912	8.17934	-5.63417	3.38e-07	6.48e-06	6.31271	down
IFT80 /// TRIM59	1.76409	7.37978	5.6328	3.4e-07	6.51e-06	6.3074	up
MIR1204 /// PVT1	1.08528	9.35597	5.63132	3.42e-07	6.55e-06	6.3017	up
SCARB1	0.784279	9.75745	5.62868	3.46e-07	6.61e-06	6.29148	stable
ARHGAP39	0.629141	8.25611	5.62704	3.48e-07	6.65e-06	6.28517	stable
JAM2	-0.999193	8.84616	-5.6268	3.48e-07	6.65e-06	6.28424	stable
C2orf40	-1.99767	8.96009	-5.62674	3.48e-07	6.65e-06	6.284	down
H2AFX	0.711158	11.0598	5.62539	3.5e-07	6.68e-06	6.27879	stable
TARDBP	0.396467	11.521	5.62341	3.53e-07	6.72e-06	6.27114	stable
ABCF2	1.26995	8.63852	5.62297	3.54e-07	6.73e-06	6.26946	up
DHX32	-0.657281	10.9454	-5.62155	3.56e-07	6.76e-06	6.26397	stable
TBC1D8	-0.740899	10.0923	-5.62091	3.57e-07	6.77e-06	6.26149	stable
FTSJ3	0.618365	9.7143	5.61903	3.59e-07	6.82e-06	6.25423	stable
NCAPG2	1.11595	8.75078	5.61815	3.6e-07	6.83e-06	6.25086	up
CKLF	0.798122	9.70888	5.61814	3.61e-07	6.83e-06	6.25082	stable
RPGRIP1L	0.879298	7.36112	5.61704	3.62e-07	6.86e-06	6.24658	stable
MAD2L1	1.16309	9.16051	5.61619	3.63e-07	6.88e-06	6.24329	up
CD79A	-1.29047	9.9251	-5.61286	3.68e-07	6.96e-06	6.23043	down
DNAJC9	0.54873	10.998	5.61229	3.69e-07	6.97e-06	6.22822	stable
COL18A1	0.745652	9.52387	5.6117	3.7e-07	6.98e-06	6.22598	stable
SLC39A6	1.78235	6.68845	5.61076	3.71e-07	7e-06	6.22233	up
RAB31	1.13462	10.6844	5.61014	3.72e-07	7.01e-06	6.21993	up
COMMD10	-0.597826	10.0657	-5.6088	3.74e-07	7.05e-06	6.21479	stable
ISYNA1	1.18212	7.90415	5.60561	3.79e-07	7.13e-06	6.20246	up
PABPC1 /// RLIM	0.45556	14.5956	5.60202	3.84e-07	7.23e-06	6.18863	stable
NUP37	0.527065	10.5881	5.60163	3.85e-07	7.23e-06	6.18713	stable
CLDN22 /// WWC2	-0.875527	8.73518	-5.59793	3.91e-07	7.34e-06	6.17289	stable
FCGR1A /// FCGR1B /// FCGR1C	1.38893	8.07461	5.5939	3.97e-07	7.45e-06	6.15736	up
BEX2	-1.62741	9.02622	-5.59337	3.98e-07	7.46e-06	6.15532	down
RP11-50E11.3	-0.72374	7.94485	-5.59302	3.98e-07	7.46e-06	6.15395	stable
LONRF2	-2.41345	5.70339	-5.59228	4e-07	7.48e-06	6.15111	down
NABP2	1.09769	9.06986	5.58742	4.07e-07	7.62e-06	6.13238	up
ANGPTL6	-1.45944	5.79	-5.58576	4.1e-07	7.66e-06	6.12599	down
LOC338620	1.14337	7.61178	5.58456	4.12e-07	7.69e-06	6.12138	up
SPINK7	-1.79068	5.21202	-5.58128	4.18e-07	7.79e-06	6.10875	down
C11orf21	-1.39514	6.57948	-5.5806	4.19e-07	7.8e-06	6.10613	down
LOC102724689	-1.57471	7.91198	-5.57814	4.23e-07	7.87e-06	6.09667	down
CAP2	1.64899	6.8443	5.57803	4.23e-07	7.87e-06	6.09624	up
DEFB4A /// DEFB4B	-2.47416	7.50639	-5.57553	4.27e-07	7.94e-06	6.08661	down
ALMS1	0.531214	8.57264	5.57421	4.3e-07	7.98e-06	6.08153	stable
PDCD5	0.600863	9.62339	5.57378	4.3e-07	7.99e-06	6.0799	stable
FAM174B	-1.25868	8.50875	-5.5734	4.31e-07	7.99e-06	6.07841	down
LIMS1 /// LIMS3 /// LIMS3L	0.539424	12.0868	5.5724	4.33e-07	8.02e-06	6.07458	stable
SGK2	-0.880209	9.2484	-5.57161	4.34e-07	8.04e-06	6.07155	stable
RCC2	0.46219	11.1384	5.57108	4.35e-07	8.05e-06	6.06951	stable
CCNA2	0.899375	8.99725	5.56764	4.41e-07	8.15e-06	6.05625	stable
TMEM177	0.661016	9.01183	5.56441	4.47e-07	8.25e-06	6.04383	stable
GAK	-0.503503	10.5008	-5.56391	4.47e-07	8.26e-06	6.04194	stable
PSMA4	0.491129	12.7122	5.56363	4.48e-07	8.26e-06	6.04084	stable
RPA1	0.480422	10.8776	5.56226	4.5e-07	8.3e-06	6.0356	stable
MS4A2	-1.41035	7.63033	-5.56214	4.51e-07	8.3e-06	6.03513	down
ASF1B	0.870602	9.42183	5.56152	4.52e-07	8.31e-06	6.03275	stable
AADAC	-2.56599	9.7687	-5.56007	4.54e-07	8.36e-06	6.02717	down
GATC /// SRSF9	0.416632	12.248	5.55832	4.58e-07	8.41e-06	6.02042	stable
TP53INP1	-0.981752	10.8648	-5.55775	4.59e-07	8.42e-06	6.01823	stable
CSMD3	-1.49337	6.86117	-5.5575	4.59e-07	8.42e-06	6.0173	down
GATA6	-1.01006	12.426	-5.5567	4.6e-07	8.44e-06	6.01423	down
RAD54L	1.04852	7.71822	5.5567	4.6e-07	8.44e-06	6.0142	up
NOC4L	1.39763	7.88832	5.55496	4.64e-07	8.49e-06	6.00752	up
FKBP14	0.809505	8.07747	5.55463	4.64e-07	8.49e-06	6.00627	stable
BCL2L12	0.609414	8.93108	5.5537	4.66e-07	8.51e-06	6.0027	stable
UAP1	-0.518933	11.8191	-5.5536	4.66e-07	8.51e-06	6.00229	stable
FXR2	1.07526	8.42751	5.55178	4.7e-07	8.57e-06	5.99529	up
MT1X	-0.98742	12.8254	-5.55146	4.7e-07	8.57e-06	5.99409	stable
WRAP73	0.672815	8.7922	5.54914	4.75e-07	8.65e-06	5.98514	stable
OLR1	1.30134	7.30105	5.5481	4.77e-07	8.67e-06	5.98116	up
LRP3	1.44184	6.90802	5.54705	4.79e-07	8.7e-06	5.97713	up
ACO1	-0.659564	10.9757	-5.54624	4.8e-07	8.73e-06	5.97402	stable
SHISA6	-1.23848	6.94441	-5.54587	4.81e-07	8.73e-06	5.9726	down
CHKB-AS1	1.39046	6.2707	5.54431	4.84e-07	8.78e-06	5.96663	up
RP4-781L3.1	0.906583	10.8241	5.54037	4.91e-07	8.91e-06	5.95147	stable
SCNM1 /// TNFAIP8L2-SCNM1	0.779933	9.88573	5.53979	4.93e-07	8.92e-06	5.94926	stable
CCT4	0.460483	12.5961	5.53874	4.95e-07	8.95e-06	5.94524	stable
MMP9	1.39736	10.0508	5.53827	4.95e-07	8.96e-06	5.94341	up
C8orf76	0.700764	9.67928	5.53765	4.97e-07	8.98e-06	5.94104	stable
CDH13	1.67939	5.85407	5.53711	4.98e-07	8.99e-06	5.93897	up
AVP	-1.32202	5.37367	-5.53665	4.99e-07	9e-06	5.93722	down
STOX2	-1.30282	7.68271	-5.53242	5.07e-07	9.15e-06	5.92099	down
PPP1R14B	0.813203	9.92119	5.53093	5.1e-07	9.19e-06	5.91527	stable
JAG2	1.08959	7.72126	5.52825	5.16e-07	9.29e-06	5.90499	up
MIR6878 /// TARS2	1.00979	8.1736	5.52677	5.19e-07	9.33e-06	5.89929	up
DGUOK	0.661533	9.00849	5.52376	5.25e-07	9.43e-06	5.88778	stable
RERGL	-1.8509	5.50135	-5.52371	5.25e-07	9.43e-06	5.88758	down
HMGN2P46	-1.81554	9.11429	-5.52359	5.25e-07	9.43e-06	5.88712	down
KIAA0930	0.550965	8.51724	5.52231	5.28e-07	9.47e-06	5.88222	stable
DNAJB6	0.732004	9.3048	5.52034	5.32e-07	9.53e-06	5.87464	stable
NOB1	0.522604	10.4025	5.52024	5.32e-07	9.53e-06	5.87427	stable
CPLX1	1.5434	6.90663	5.51853	5.36e-07	9.59e-06	5.86773	up
KCND2	1.67673	5.44633	5.51813	5.37e-07	9.6e-06	5.86619	up
SYTL2	-1.45613	7.87969	-5.51726	5.39e-07	9.63e-06	5.86284	down
RGS16	1.6958	7.29414	5.51642	5.4e-07	9.64e-06	5.85963	up
TGFBI	0.847366	11.7045	5.5164	5.4e-07	9.64e-06	5.85954	stable
ACADM	-0.711684	11.9833	-5.51583	5.42e-07	9.66e-06	5.85737	stable
KIF16B	0.769575	9.28417	5.5157	5.42e-07	9.66e-06	5.85685	stable
STARD10	-0.924102	12.011	-5.51506	5.43e-07	9.67e-06	5.85443	stable
TMC4	-0.740276	11.2127	-5.51388	5.46e-07	9.71e-06	5.84989	stable
PARP14	1.02233	9.23221	5.51215	5.5e-07	9.77e-06	5.84325	up
NCAPD3	0.744239	9.44973	5.51182	5.5e-07	9.78e-06	5.84202	stable
DDRGK1	0.570175	10.1215	5.5099	5.55e-07	9.84e-06	5.83463	stable
LOC102724399 /// RIMBP2	-0.962303	8.12837	-5.50862	5.57e-07	9.89e-06	5.82972	stable
LOC101929406	1.28769	7.12385	5.50742	5.6e-07	9.93e-06	5.82513	up
SLC2A3	1.46903	8.64323	5.50304	5.7e-07	1.01e-05	5.80837	up
SETBP1	-1.39803	8.66577	-5.50204	5.72e-07	1.01e-05	5.80455	down
TRMT1	1.04056	8.27048	5.50118	5.74e-07	1.02e-05	5.80124	up
TMEM138	0.533654	9.68677	5.50087	5.75e-07	1.02e-05	5.80006	stable
ANGPTL3	-1.63908	6.79522	-5.49888	5.79e-07	1.02e-05	5.79243	down
UTY	-0.896505	8.65127	-5.49782	5.82e-07	1.03e-05	5.78838	stable
CENPQ	0.708789	8.14287	5.49773	5.82e-07	1.03e-05	5.78805	stable
CBR3	1.59987	7.81167	5.49505	5.88e-07	1.04e-05	5.77779	up
LOC728819	1.62781	5.40071	5.49463	5.89e-07	1.04e-05	5.77618	up
NR2C2AP	0.938738	8.51176	5.49447	5.9e-07	1.04e-05	5.77558	stable
FMNL2	0.674199	10.3054	5.49126	5.97e-07	1.05e-05	5.7633	stable
VWA5A	-0.754927	9.98872	-5.49125	5.97e-07	1.05e-05	5.76324	stable
PTGFRN	0.616011	10.7784	5.49078	5.98e-07	1.05e-05	5.76143	stable
RPA3	0.712053	11.3028	5.49054	5.99e-07	1.05e-05	5.76055	stable
WDR82	0.454316	12.3285	5.49013	6e-07	1.05e-05	5.75895	stable
SCUBE2	-1.94584	7.0858	-5.48918	6.02e-07	1.05e-05	5.75533	down
FUK	1.11499	8.59498	5.48775	6.05e-07	1.06e-05	5.74988	up
TIPIN	1.19746	8.47849	5.48551	6.11e-07	1.07e-05	5.74129	up
CCL3 /// CCL3L1 /// CCL3L3	1.43655	9.40879	5.48424	6.14e-07	1.07e-05	5.73644	up
C1QBP	0.823047	11.7896	5.48404	6.14e-07	1.07e-05	5.73568	stable
LRFN3	0.881129	7.60935	5.48331	6.16e-07	1.08e-05	5.73287	stable
COL11A1	3.00642	7.29334	5.48268	6.18e-07	1.08e-05	5.73047	up
CARNS1	-0.983373	8.46293	-5.48195	6.19e-07	1.08e-05	5.72769	stable
LOC100132354	-0.757871	8.12318	-5.48119	6.21e-07	1.08e-05	5.72477	stable
CDKN3	1.28044	9.78432	5.48108	6.22e-07	1.08e-05	5.72436	up
ZBTB9	0.712528	8.5227	5.48081	6.22e-07	1.08e-05	5.72333	stable
BCL2L15	-0.855779	9.60796	-5.47974	6.25e-07	1.09e-05	5.71922	stable
SUV39H2	1.08575	8.7906	5.47909	6.27e-07	1.09e-05	5.71673	up
MUC1	-1.32976	12.9489	-5.47448	6.38e-07	1.11e-05	5.69912	down
TRMT6	0.836482	9.74627	5.47309	6.42e-07	1.11e-05	5.69384	stable
GOLPH3L	-0.521227	11.2934	-5.47241	6.43e-07	1.11e-05	5.69122	stable
AUH	-0.857505	10.7997	-5.47225	6.44e-07	1.11e-05	5.6906	stable
MFSD10	0.664391	9.03063	5.46995	6.5e-07	1.12e-05	5.68184	stable
PRIM1	0.793738	8.9686	5.46932	6.51e-07	1.13e-05	5.67942	stable
KRCC1	-0.623669	11.1265	-5.46116	6.73e-07	1.16e-05	5.64828	stable
SLC2A12	-2.17221	6.84037	-5.4609	6.73e-07	1.16e-05	5.64727	down
CTBS	-0.521261	10.3503	-5.46047	6.74e-07	1.16e-05	5.64563	stable
AP000525.9	1.25638	8.05843	5.45835	6.8e-07	1.17e-05	5.63752	up
GDPD5	1.69136	7.03434	5.45755	6.82e-07	1.17e-05	5.63449	up
FBXL5	-0.487077	11.9569	-5.45541	6.88e-07	1.18e-05	5.62632	stable
BIRC5	1.26483	8.18399	5.45526	6.88e-07	1.18e-05	5.62575	up
PELI2	-1.15703	9.3985	-5.45291	6.95e-07	1.19e-05	5.61676	down
DGKZ	1.30799	9.25838	5.44894	7.06e-07	1.21e-05	5.60162	up
TRIP6	1.00238	10.1511	5.44838	7.07e-07	1.21e-05	5.5995	up
EHMT2	1.26279	8.21989	5.44802	7.08e-07	1.21e-05	5.59811	up
IMPDH2	0.589715	12.1522	5.44595	7.14e-07	1.22e-05	5.59025	stable
KIAA0556	-0.4079	9.8725	-5.4455	7.16e-07	1.22e-05	5.5885	stable
MTX1	0.575408	10.8769	5.4447	7.18e-07	1.23e-05	5.58548	stable
MPLKIP	0.553654	11.2343	5.44399	7.2e-07	1.23e-05	5.58274	stable
MAPK10	-0.477239	8.82597	-5.44148	7.27e-07	1.24e-05	5.57318	stable
NMT1	0.426352	10.7757	5.44125	7.28e-07	1.24e-05	5.57231	stable
ZNF274	-0.696919	10.2616	-5.44015	7.31e-07	1.25e-05	5.56813	stable
NPEPPS	0.627842	9.98053	5.4391	7.34e-07	1.25e-05	5.56411	stable
DCUN1D5	0.496569	10.5741	5.43909	7.34e-07	1.25e-05	5.56408	stable
TAF12	1.46242	7.8899	5.43638	7.42e-07	1.26e-05	5.55377	up
ZWILCH	1.22008	8.40951	5.43436	7.48e-07	1.27e-05	5.54604	up
SLC25A34	-0.907626	8.64463	-5.43335	7.51e-07	1.28e-05	5.54221	stable
C1orf43	1.91986	5.98782	5.433	7.52e-07	1.28e-05	5.54086	up
PPRC1	0.492622	9.30164	5.43272	7.53e-07	1.28e-05	5.53982	stable
OLFML2B	1.14492	8.74788	5.43234	7.54e-07	1.28e-05	5.53837	up
MRPL47	0.489366	11.6659	5.43214	7.54e-07	1.28e-05	5.5376	stable
C18orf32 /// RPL17 /// RPL17-C18orf32	-0.594306	11.4439	-5.43069	7.59e-07	1.28e-05	5.53208	stable
CXCL16	0.784355	10.7299	5.43003	7.61e-07	1.29e-05	5.52956	stable
RAB11FIP2	-1.06223	9.98247	-5.42903	7.64e-07	1.29e-05	5.52576	down
TNFRSF11B	1.72434	7.27504	5.42864	7.65e-07	1.29e-05	5.52428	up
CAMK2D	-0.665762	9.7042	-5.42477	7.77e-07	1.31e-05	5.50951	stable
MELK	1.16649	10.2136	5.42244	7.84e-07	1.32e-05	5.50067	up
DDAH2	1.30168	8.72766	5.42188	7.85e-07	1.32e-05	5.49853	up
WIPF3	-1.57253	9.41743	-5.42011	7.91e-07	1.33e-05	5.49178	down
ATG4A	-0.690867	9.61636	-5.4198	7.92e-07	1.33e-05	5.4906	stable
ZNF142	1.08774	7.80123	5.41947	7.93e-07	1.33e-05	5.48934	up
GRB7	0.892223	8.43527	5.41908	7.94e-07	1.34e-05	5.48788	stable
C10orf11	-0.713517	9.14938	-5.41753	7.99e-07	1.34e-05	5.48199	stable
RXRG	-1.34369	6.25761	-5.41522	8.06e-07	1.35e-05	5.47318	down
BLNK	-0.952606	11.0678	-5.41425	8.09e-07	1.36e-05	5.46951	stable
ACTL6A	0.54282	11.4906	5.41092	8.2e-07	1.37e-05	5.45684	stable
IGHM	-2.42547	13.2467	-5.41092	8.2e-07	1.37e-05	5.45682	down
POC1A	1.51518	7.41873	5.41003	8.23e-07	1.38e-05	5.45345	up
TICRR	1.6606	6.83751	5.40969	8.24e-07	1.38e-05	5.45216	up
PTGES3	0.40915	13.7433	5.40967	8.24e-07	1.38e-05	5.45209	stable
RBM10	0.8628	9.27279	5.40948	8.25e-07	1.38e-05	5.45136	stable
SLAMF8	1.19221	8.11006	5.40905	8.26e-07	1.38e-05	5.44971	up
NPY	-0.904407	8.02306	-5.40889	8.27e-07	1.38e-05	5.44912	stable
NUP107	0.479501	10.3987	5.40843	8.28e-07	1.38e-05	5.44736	stable
LOC101559451	1.57089	5.52982	5.40752	8.31e-07	1.38e-05	5.44391	up
NOL8	0.762704	9.89173	5.40592	8.36e-07	1.39e-05	5.43781	stable
AZI2	-0.523641	10.3002	-5.40563	8.37e-07	1.39e-05	5.43669	stable
TREM1	2.36922	6.35636	5.40505	8.39e-07	1.4e-05	5.43449	up
DNM1L	0.558404	9.3742	5.40434	8.42e-07	1.4e-05	5.43182	stable
CXorf38	0.686476	9.35997	5.40361	8.44e-07	1.4e-05	5.42902	stable
NOLC1	0.833885	9.44566	5.40202	8.49e-07	1.41e-05	5.42299	stable
MRPL12	0.757548	10.0491	5.40189	8.5e-07	1.41e-05	5.4225	stable
DPF2	0.821316	9.00242	5.40128	8.52e-07	1.41e-05	5.42019	stable
LMBRD2	-0.544326	10.7934	-5.39884	8.6e-07	1.42e-05	5.41091	stable
BLVRB	-0.692367	11.6718	-5.39856	8.61e-07	1.42e-05	5.40985	stable
C2orf72	-0.523285	8.79666	-5.3972	8.66e-07	1.43e-05	5.40466	stable
PSMD14	0.434709	12.0196	5.39689	8.67e-07	1.43e-05	5.40348	stable
DNTTIP1	1.21957	9.51341	5.39389	8.77e-07	1.45e-05	5.39211	up
CASC5	1.36192	7.36511	5.39178	8.84e-07	1.46e-05	5.38407	up
PPT1	0.479104	12.3774	5.39146	8.85e-07	1.46e-05	5.38287	stable
ALDH3A2	-0.70684	11.379	-5.39043	8.89e-07	1.46e-05	5.37896	stable
MYO1B	0.746889	10.3171	5.38921	8.93e-07	1.47e-05	5.37433	stable
H2AFZ	0.66007	12.9941	5.38657	9.03e-07	1.48e-05	5.36429	stable
PSMG4	0.603612	10.8732	5.38642	9.03e-07	1.48e-05	5.36373	stable
NRARP	0.907923	10.0503	5.38318	9.15e-07	1.5e-05	5.35142	stable
PAPD7	0.480663	9.85228	5.38315	9.15e-07	1.5e-05	5.35133	stable
SNORA72	0.867175	7.56976	5.38142	9.21e-07	1.51e-05	5.34477	stable
ERI3	0.641329	8.65855	5.38108	9.22e-07	1.51e-05	5.34348	stable
MCM6	0.585849	11.4439	5.37964	9.28e-07	1.52e-05	5.33798	stable
GPT	-0.785457	8.21024	-5.37926	9.29e-07	1.52e-05	5.33657	stable
MUC6	-2.68119	10.6298	-5.37818	9.33e-07	1.53e-05	5.33246	down
NAA20	0.475264	11.4129	5.37666	9.38e-07	1.53e-05	5.32667	stable
MANEAL	0.915037	9.16642	5.37547	9.43e-07	1.54e-05	5.32217	stable
RAP1GAP	-1.39365	10.0506	-5.3746	9.46e-07	1.54e-05	5.31888	down
LINC01432	-1.21121	4.43175	-5.37432	9.47e-07	1.54e-05	5.31783	down
PSMG1	0.699338	11.2057	5.37393	9.49e-07	1.55e-05	5.31635	stable
R3HDM1	0.476097	10.8169	5.37264	9.53e-07	1.55e-05	5.31143	stable
TRIM78P	-1.38456	6.82534	-5.37182	9.57e-07	1.56e-05	5.30832	down
MTA2	1.5079	5.8813	5.37179	9.57e-07	1.56e-05	5.30824	up
APMAP	0.486754	11.3211	5.37169	9.57e-07	1.56e-05	5.30783	stable
PCDHB13	1.19973	6.68469	5.36863	9.69e-07	1.57e-05	5.29623	up
CNTD1	-1.95114	7.07781	-5.36812	9.71e-07	1.58e-05	5.2943	down
ZNF696	1.0841	7.43176	5.36574	9.8e-07	1.59e-05	5.2853	up
AK055981	-1.08095	8.39593	-5.36571	9.8e-07	1.59e-05	5.28516	down
FAIM	0.567088	9.80212	5.36504	9.82e-07	1.59e-05	5.28261	stable
WDR5	0.852019	8.54417	5.36405	9.86e-07	1.6e-05	5.27889	stable
NOL11	0.429088	10.5809	5.36193	9.94e-07	1.61e-05	5.27084	stable
FOXF2	-0.975446	9.73011	-5.36091	9.98e-07	1.61e-05	5.26697	stable
ANKLE2	0.534164	9.38202	5.36045	1e-06	1.62e-05	5.26522	stable
DQ570096	-0.608507	9.1591	-5.35986	1e-06	1.62e-05	5.26301	stable
MAGED1	-0.834725	11.7791	-5.35895	1.01e-06	1.62e-05	5.25955	stable
ABHD6	-0.754789	8.96864	-5.35397	1.03e-06	1.65e-05	5.24069	stable
SLC52A2	0.895848	10.0561	5.35302	1.03e-06	1.66e-05	5.2371	stable
TFF1	-1.86608	14.539	-5.35216	1.03e-06	1.66e-05	5.23384	down
ZNF57	-0.778534	9.60885	-5.35209	1.03e-06	1.66e-05	5.23359	stable
CPQ	-0.818705	10.0849	-5.35201	1.03e-06	1.66e-05	5.23328	stable
WNT16	1.28855	5.99008	5.34991	1.04e-06	1.67e-05	5.22531	up
CHSY3	1.41909	6.75924	5.34968	1.04e-06	1.68e-05	5.22445	up
PPCS	-0.487449	10.7486	-5.34875	1.05e-06	1.68e-05	5.22093	stable
MRPL15	0.544586	11.8422	5.34708	1.05e-06	1.69e-05	5.2146	stable
HMGCL	-0.467486	10.6926	-5.34534	1.06e-06	1.7e-05	5.20802	stable
RGN	-1.58211	8.0331	-5.34518	1.06e-06	1.7e-05	5.20743	down
COMMD5	0.680404	8.4328	5.34056	1.08e-06	1.73e-05	5.18994	stable
KLHL36	1.00765	7.86816	5.33957	1.09e-06	1.74e-05	5.18617	up
LOC100131262	1.00274	8.88046	5.33931	1.09e-06	1.74e-05	5.18522	up
C4orf19	-1.13188	10.1381	-5.338	1.09e-06	1.74e-05	5.18023	down
SRPX	-1.12215	9.80414	-5.33797	1.09e-06	1.74e-05	5.18011	down
CYP2C19	-0.95922	7.56339	-5.33711	1.1e-06	1.75e-05	5.17687	stable
ALAD	-0.842945	10.3935	-5.33638	1.1e-06	1.75e-05	5.17412	stable
BRIX1	0.704429	9.30789	5.33611	1.1e-06	1.75e-05	5.17311	stable
ZFAND6	-0.385808	12.3695	-5.3357	1.1e-06	1.75e-05	5.17153	stable
SNHG1 /// SNORD22 /// SNORD25 /// SNORD26 /// SNORD27 /// SNORD28 /// SNORD29 /// SNORD30 /// SNORD31	0.675113	10.6326	5.33471	1.11e-06	1.76e-05	5.16778	stable
TBC1D9	-1.13416	10.6399	-5.33188	1.12e-06	1.78e-05	5.1571	down
ASB6	0.964125	8.09003	5.33131	1.12e-06	1.78e-05	5.15493	stable
CLEC7A	1.37313	7.01414	5.33058	1.12e-06	1.78e-05	5.15219	up
MIR7114 /// NSMF	0.703529	9.45935	5.3295	1.13e-06	1.79e-05	5.1481	stable
PAPSS1	-0.682386	11.8388	-5.3291	1.13e-06	1.79e-05	5.14659	stable
AC073321.4	1.07734	6.98117	5.32796	1.14e-06	1.8e-05	5.14227	up
MORC4	0.861104	9.28658	5.32732	1.14e-06	1.8e-05	5.13985	stable
SLC20A1	0.673168	10.6348	5.32582	1.15e-06	1.81e-05	5.13418	stable
FCHO1	1.64565	6.96983	5.32533	1.15e-06	1.81e-05	5.13236	up
EXOC6B	-0.916299	7.62058	-5.32448	1.15e-06	1.82e-05	5.12913	stable
APOLD1 /// DDX47	0.531509	11.0935	5.32049	1.17e-06	1.85e-05	5.11407	stable
POLA2	1.06515	8.31979	5.31706	1.19e-06	1.87e-05	5.10111	up
KIF13B	-0.864029	10.1883	-5.31577	1.19e-06	1.88e-05	5.09622	stable
NPM3	0.898292	9.37536	5.31501	1.2e-06	1.88e-05	5.09338	stable
RYK	0.405041	11.0392	5.31412	1.2e-06	1.89e-05	5.09001	stable
SMC5-AS1	-0.906457	7.36256	-5.31323	1.2e-06	1.89e-05	5.08663	stable
ME3	-0.851154	9.26458	-5.31314	1.2e-06	1.89e-05	5.08629	stable
LRRC61	1.26788	7.84607	5.31302	1.2e-06	1.89e-05	5.08586	up
HMMR	1.20249	9.87608	5.31218	1.21e-06	1.9e-05	5.08267	up
COG8 /// PDF	0.46579	9.51947	5.31165	1.21e-06	1.9e-05	5.08067	stable
FRAT1	-0.507893	8.89956	-5.31147	1.21e-06	1.9e-05	5.08	stable
CCNJ	0.606115	8.2548	5.30913	1.22e-06	1.92e-05	5.07119	stable
BEX5	-2.15261	8.43607	-5.30899	1.22e-06	1.92e-05	5.07064	down
DDB2	1.02824	8.85522	5.3077	1.23e-06	1.92e-05	5.06577	up
CDCA7	1.01011	11.1032	5.30557	1.24e-06	1.94e-05	5.05773	up
SLC25A33	0.602894	9.71979	5.30365	1.25e-06	1.95e-05	5.05048	stable
ERCC6L	1.44878	7.54474	5.30362	1.25e-06	1.95e-05	5.05038	up
FANCL	0.560675	10.2228	5.30189	1.26e-06	1.96e-05	5.04386	stable
SLC39A11	-0.683292	10.6588	-5.29814	1.28e-06	1.99e-05	5.0297	stable
GGTLC2	-1.29106	6.5657	-5.29761	1.28e-06	1.99e-05	5.02773	down
RNF149	0.506144	11.7604	5.29565	1.29e-06	2.01e-05	5.02034	stable
ESRRB	-1.66525	5.72622	-5.29509	1.29e-06	2.01e-05	5.01822	down
WDR90	0.997624	8.36878	5.29353	1.3e-06	2.02e-05	5.01235	stable
PUS1	1.03377	8.31709	5.29294	1.3e-06	2.03e-05	5.0101	up
LRRC58	0.416012	10.7841	5.29152	1.31e-06	2.04e-05	5.00474	stable
RP11-334J6.6	-1.47857	6.81772	-5.29106	1.31e-06	2.04e-05	5.00304	down
CRADD	-0.436043	9.69668	-5.2906	1.32e-06	2.04e-05	5.00129	stable
NTHL1	0.679697	8.59005	5.29031	1.32e-06	2.04e-05	5.0002	stable
GNL3 /// SNORD19B	0.480513	11.1512	5.2903	1.32e-06	2.04e-05	5.00017	stable
IQCJ-SCHIP1 /// SCHIP1	0.95163	8.60939	5.28827	1.33e-06	2.05e-05	4.99253	stable
GS1-600G8.3	-1.16755	4.78918	-5.28808	1.33e-06	2.06e-05	4.99178	down
ABHD4	-0.517602	10.3038	-5.2868	1.33e-06	2.06e-05	4.98698	stable
TMEM41A	0.644132	9.96193	5.28664	1.34e-06	2.06e-05	4.98637	stable
HTRA1	0.768208	10.6965	5.2861	1.34e-06	2.06e-05	4.98432	stable
TFEB	1.05037	7.33528	5.28603	1.34e-06	2.06e-05	4.98406	up
NFXL1	0.59259	9.00248	5.28602	1.34e-06	2.06e-05	4.98403	stable
RRP9	1.09681	7.71408	5.28565	1.34e-06	2.07e-05	4.98265	up
TRUB2	0.701861	9.24073	5.28172	1.36e-06	2.1e-05	4.96785	stable
SECISBP2	-0.545016	9.82789	-5.28163	1.36e-06	2.1e-05	4.96749	stable
SLC25A4	-0.936698	9.98297	-5.28116	1.36e-06	2.1e-05	4.96572	stable
NUP133	0.450934	10.2472	5.27918	1.38e-06	2.11e-05	4.95827	stable
GOLGA6L4 /// GOLGA6L5P /// GOLGA6L9 /// LOC102724093	-0.67217	10.5586	-5.27732	1.39e-06	2.13e-05	4.95126	stable
CCKAR	-1.4467	7.2115	-5.27659	1.39e-06	2.13e-05	4.94851	down
INO80E	0.608802	8.88738	5.27607	1.39e-06	2.14e-05	4.94657	stable
SOWAHA	-1.78434	9.37167	-5.27583	1.39e-06	2.14e-05	4.94568	down
UHRF1	1.02058	10.065	5.27549	1.39e-06	2.14e-05	4.94437	up
ATP6V1B2	0.474791	10.6836	5.27346	1.41e-06	2.15e-05	4.93675	stable
POLR3C	0.593472	9.49173	5.2712	1.42e-06	2.17e-05	4.92825	stable
HMGB1	0.672132	12.5366	5.26905	1.43e-06	2.19e-05	4.92014	stable
EN2	1.59432	5.55885	5.26875	1.43e-06	2.19e-05	4.91904	up
LMBRD1	-0.420937	11.9546	-5.26737	1.44e-06	2.2e-05	4.91383	stable
SIGLEC7	0.864248	7.9044	5.26547	1.45e-06	2.21e-05	4.9067	stable
RRP7A	1.4628	7.90777	5.26439	1.46e-06	2.22e-05	4.90263	up
LINC00094	0.903124	8.10677	5.26266	1.47e-06	2.24e-05	4.89611	stable
SLC39A4	1.01726	10.2168	5.25929	1.49e-06	2.26e-05	4.88344	up
IL17RD	0.641526	8.38566	5.25678	1.5e-06	2.28e-05	4.87403	stable
MUM1	0.653776	8.28692	5.25675	1.5e-06	2.28e-05	4.8739	stable
WDR12	0.452438	10.7966	5.25543	1.51e-06	2.29e-05	4.86892	stable
SCRIB	0.66145	10.2077	5.25323	1.52e-06	2.31e-05	4.86068	stable
HSPA12B	1.17637	7.44514	5.25144	1.53e-06	2.33e-05	4.85395	up
DDX27	0.755053	10.4144	5.25135	1.53e-06	2.33e-05	4.85361	stable
TRMT112	0.499804	12.3635	5.24851	1.55e-06	2.35e-05	4.84296	stable
DEPTOR	-0.937098	11.1714	-5.2477	1.55e-06	2.36e-05	4.8399	stable
UGT1A1 /// UGT1A10 /// UGT1A4 /// UGT1A6 /// UGT1A8 /// UGT1A9	-1.5338	10.6234	-5.24604	1.56e-06	2.37e-05	4.83367	down
CD36	-1.47739	9.1629	-5.24439	1.57e-06	2.38e-05	4.82748	down
C5orf30	-0.833008	10.3362	-5.24433	1.58e-06	2.38e-05	4.82724	stable
SLCO1B3	2.47208	5.89326	5.24415	1.58e-06	2.38e-05	4.82659	up
AFTPH	-0.421583	11.84	-5.24185	1.59e-06	2.4e-05	4.81793	stable
TAF1C	1.01186	6.00771	5.24026	1.6e-06	2.42e-05	4.81197	up
LGALS9	-0.882785	10.1915	-5.23968	1.6e-06	2.42e-05	4.8098	stable
DONSON	0.625634	9.08771	5.23953	1.6e-06	2.42e-05	4.80924	stable
PKDCC	1.73831	9.31466	5.23897	1.61e-06	2.42e-05	4.80711	up
BRS3	-1.23859	4.49666	-5.23884	1.61e-06	2.42e-05	4.80663	down
NF2	1.40087	6.09009	5.2378	1.62e-06	2.43e-05	4.80272	up
CPM	-1.04721	8.72485	-5.23716	1.62e-06	2.44e-05	4.80034	down
SATB2	1.44923	7.83712	5.23636	1.62e-06	2.44e-05	4.79735	up
PMS2P5 /// PMS2P9	0.498376	9.90654	5.23517	1.63e-06	2.45e-05	4.79286	stable
CNIH4	0.594715	10.7126	5.23232	1.65e-06	2.48e-05	4.78218	stable
ECI2	-1.25253	10.9648	-5.23157	1.66e-06	2.48e-05	4.77939	down
UBE2D3	-0.356967	11.8155	-5.23037	1.66e-06	2.49e-05	4.77489	stable
SLC2A10	-1.61339	10.1501	-5.22806	1.68e-06	2.51e-05	4.76622	down
LOC101060400	1.44657	6.88799	5.22754	1.68e-06	2.52e-05	4.76426	up
MID2	-0.598335	8.99072	-5.22652	1.69e-06	2.53e-05	4.76041	stable
PFN1	0.628211	13.5939	5.22597	1.69e-06	2.53e-05	4.75836	stable
WRAP53	1.49891	6.46486	5.22532	1.7e-06	2.53e-05	4.75592	up
NECAP1	-0.506598	10.331	-5.22431	1.7e-06	2.54e-05	4.75216	stable
CCDC159	-1.29087	6.42159	-5.22344	1.71e-06	2.55e-05	4.74888	down
SLAIN1	-1.55964	8.54952	-5.22197	1.72e-06	2.56e-05	4.74337	down
BST2	1.42656	10.07	5.22168	1.72e-06	2.56e-05	4.7423	up
SS18L2	-0.406413	11.0343	-5.21915	1.74e-06	2.59e-05	4.73282	stable
C9orf40	1.19682	7.17146	5.21666	1.75e-06	2.61e-05	4.72347	up
MB21D2	-0.661355	9.01329	-5.21569	1.76e-06	2.62e-05	4.71987	stable
OMA1	-0.49198	10.6608	-5.21243	1.78e-06	2.65e-05	4.70765	stable
C1orf112	1.5457	6.89714	5.20939	1.8e-06	2.68e-05	4.69624	up
CBFB	0.586597	10.9114	5.20697	1.82e-06	2.71e-05	4.6872	stable
NEURL1B	1.11047	9.09912	5.20486	1.84e-06	2.73e-05	4.67932	up
DUSP10	0.781022	8.38362	5.20373	1.84e-06	2.74e-05	4.67507	stable
C8orf12	-1.41676	4.58356	-5.20242	1.85e-06	2.75e-05	4.67016	down
PAK4	0.95548	9.14102	5.20207	1.86e-06	2.75e-05	4.66886	stable
NTN1	-1.41566	7.02212	-5.20145	1.86e-06	2.75e-05	4.66656	down
TBCB	0.844395	10.4875	5.20072	1.87e-06	2.76e-05	4.66381	stable
PRKCSH	0.684418	10.4081	5.19887	1.88e-06	2.78e-05	4.65689	stable
AHCYL2	-0.817371	11.261	-5.19847	1.88e-06	2.78e-05	4.65541	stable
TRAP1	0.577469	10.5941	5.19682	1.89e-06	2.8e-05	4.64922	stable
DPYSL3	1.09325	7.79597	5.19599	1.9e-06	2.81e-05	4.64613	up
CARM1	0.787102	9.60659	5.19448	1.91e-06	2.82e-05	4.64049	stable
GNL2	0.533162	10.1522	5.19377	1.92e-06	2.83e-05	4.63781	stable
C17orf96	1.3422	6.16427	5.19352	1.92e-06	2.83e-05	4.63689	up
ACSM1	-1.07371	4.35829	-5.19256	1.93e-06	2.84e-05	4.6333	down
PTTG1IP	-0.487217	13.0243	-5.19234	1.93e-06	2.84e-05	4.63249	stable
FZD2	1.66831	7.39727	5.19185	1.93e-06	2.84e-05	4.63064	up
TCOF1	0.751008	8.23592	5.19057	1.94e-06	2.85e-05	4.62585	stable
MAN2B2	-0.500328	9.98875	-5.18772	1.96e-06	2.88e-05	4.61522	stable
ZNF574	0.944393	8.30867	5.18756	1.96e-06	2.88e-05	4.6146	stable
CXCL1	1.89475	10.4945	5.1875	1.96e-06	2.88e-05	4.61439	up
PPP1R15A	0.904227	8.50653	5.1864	1.97e-06	2.89e-05	4.61026	stable
ZNF443	0.640617	9.06032	5.1861	1.98e-06	2.89e-05	4.60914	stable
MCM8	0.738666	8.70441	5.18569	1.98e-06	2.9e-05	4.60761	stable
IL13RA2	1.90038	5.53944	5.18352	2e-06	2.92e-05	4.59951	up
SEH1L	0.538286	11.1635	5.18219	2.01e-06	2.93e-05	4.59456	stable
CORO1C	0.911391	10.3939	5.18188	2.01e-06	2.93e-05	4.59338	stable
COX16 /// SYNJ2BP-COX16	-0.767699	9.41158	-5.18184	2.01e-06	2.93e-05	4.59326	stable
KLRB1	-0.981892	9.24173	-5.18104	2.01e-06	2.94e-05	4.59026	stable
CDS1	-1.03299	11.0013	-5.18091	2.02e-06	2.94e-05	4.58976	down
TM2D3	0.562752	10.8152	5.18013	2.02e-06	2.95e-05	4.58686	stable
CHD7	0.538681	9.32842	5.17833	2.04e-06	2.97e-05	4.58013	stable
SUZ12 /// SUZ12P1	0.595558	9.46617	5.1781	2.04e-06	2.97e-05	4.57929	stable
ZBTB16	-1.25223	8.24071	-5.17793	2.04e-06	2.97e-05	4.57862	down
POLR2D	0.558407	8.86239	5.17709	2.05e-06	2.97e-05	4.57549	stable
CHN1	1.04218	8.41885	5.177	2.05e-06	2.97e-05	4.57516	up
HOTAIR	2.14573	5.46328	5.17633	2.05e-06	2.98e-05	4.57268	up
HSD17B10	0.475794	11.2887	5.17574	2.06e-06	2.98e-05	4.57048	stable
RETSAT	-0.784168	10.8813	-5.17379	2.07e-06	3e-05	4.56317	stable
ELFN1	0.841117	7.56396	5.17177	2.09e-06	3.03e-05	4.55565	stable
EPSTI1	0.96226	10.6087	5.17128	2.09e-06	3.03e-05	4.55382	stable
DNPH1	0.846056	9.27584	5.17062	2.1e-06	3.04e-05	4.55134	stable
FDXR	1.10642	8.06029	5.1703	2.1e-06	3.04e-05	4.55018	up
PHYHD1	-1.17705	8.18063	-5.16977	2.1e-06	3.04e-05	4.54819	down
SCYL1	0.875803	8.7988	5.16911	2.11e-06	3.05e-05	4.54573	stable
NDUFA4L2	1.65711	7.06193	5.16819	2.12e-06	3.06e-05	4.5423	up
AHNAK	-0.646332	12.3797	-5.16326	2.16e-06	3.11e-05	4.52391	stable
BRMS1	0.530881	9.82887	5.16279	2.16e-06	3.12e-05	4.52215	stable
PSMD8	0.613243	11.4158	5.161	2.18e-06	3.14e-05	4.51548	stable
POLR1C	0.597196	9.48987	5.16052	2.18e-06	3.14e-05	4.51367	stable
AIM1L	1.8493	6.34024	5.16022	2.18e-06	3.14e-05	4.51255	up
NCKAP5	-1.75019	5.64371	-5.15883	2.2e-06	3.16e-05	4.50739	down
AKR1C3	-2.06491	12.8734	-5.15844	2.2e-06	3.16e-05	4.50594	down
CENPA	0.768203	8.75289	5.15672	2.21e-06	3.18e-05	4.49953	stable
CELSR3	1.5357	5.50604	5.15669	2.21e-06	3.18e-05	4.49939	up
LRIG1	-0.885082	10.9796	-5.1556	2.22e-06	3.19e-05	4.49534	stable
ENPP4	-0.942298	10.0522	-5.15354	2.24e-06	3.21e-05	4.48767	stable
LEPREL4	1.26725	8.46164	5.15331	2.24e-06	3.21e-05	4.48681	up
PNPT1	0.492744	10.6902	5.15297	2.25e-06	3.22e-05	4.48555	stable
OIP5	1.10166	8.88599	5.15151	2.26e-06	3.23e-05	4.48012	up
TMEM106B	0.579866	11.1723	5.1496	2.28e-06	3.26e-05	4.47297	stable
INSIG2	-0.527473	9.77336	-5.14897	2.28e-06	3.26e-05	4.47065	stable
MMP11	1.75098	5.75209	5.1488	2.28e-06	3.26e-05	4.47002	up
ATP13A4	-1.19119	7.10597	-5.14821	2.29e-06	3.27e-05	4.4678	down
XRN2	1.01044	9.47356	5.14179	2.35e-06	3.35e-05	4.4439	up
GPT2	-0.867328	9.26759	-5.14149	2.35e-06	3.35e-05	4.44279	stable
EHHADH	-0.704826	9.76533	-5.14095	2.35e-06	3.35e-05	4.44078	stable
CNIH1	0.43115	12.6103	5.13955	2.37e-06	3.37e-05	4.43559	stable
ATXN2L	0.817258	7.91761	5.13943	2.37e-06	3.37e-05	4.43513	stable
PTS	-0.535473	11.0853	-5.13824	2.38e-06	3.38e-05	4.43072	stable
DUS3L	0.908342	7.84527	5.13821	2.38e-06	3.38e-05	4.43058	stable
PNRC2	-0.375514	12.4438	-5.13681	2.39e-06	3.4e-05	4.42537	stable
SH3RF1	-0.668734	11.3959	-5.13611	2.4e-06	3.4e-05	4.42276	stable
PDSS1	0.782482	9.72843	5.13603	2.4e-06	3.4e-05	4.42248	stable
FANCE	1.26549	7.72916	5.13564	2.4e-06	3.41e-05	4.42101	up
EPS15	-0.439263	10.5369	-5.13463	2.41e-06	3.42e-05	4.41727	stable
ACBD6	0.491195	9.3864	5.12956	2.46e-06	3.48e-05	4.39841	stable
C11orf52 /// HSPB2 /// HSPB2-C11orf52	-1.19102	8.38461	-5.12746	2.48e-06	3.51e-05	4.3906	down
PHRF1	1.28917	7.37746	5.12611	2.49e-06	3.53e-05	4.38557	up
HIST1H3B	1.29744	5.98154	5.12081	2.54e-06	3.6e-05	4.3659	up
GPRIN3	1.98324	4.15103	5.12003	2.55e-06	3.61e-05	4.36298	up
CPB1	-1.75323	6.96759	-5.1188	2.56e-06	3.62e-05	4.35843	down
S100A3	1.35034	6.37266	5.11855	2.57e-06	3.62e-05	4.35751	up
CDKN2D	1.23809	6.17783	5.11697	2.58e-06	3.64e-05	4.35163	up
PSPC1	0.599963	9.10116	5.11602	2.59e-06	3.65e-05	4.34809	stable
MLEC	0.809568	11.3495	5.11573	2.59e-06	3.66e-05	4.34702	stable
RPL35	0.399739	14.2292	5.11485	2.6e-06	3.67e-05	4.34376	stable
MAP3K5	-0.581053	9.91251	-5.11443	2.61e-06	3.67e-05	4.3422	stable
ACTR6	0.536804	9.83278	5.11155	2.64e-06	3.71e-05	4.3315	stable
RRM2B	0.617183	10.0528	5.11112	2.64e-06	3.71e-05	4.32989	stable
POP1	1.31474	6.81187	5.11023	2.65e-06	3.72e-05	4.3266	up
ANAPC1 /// LOC101930107 /// LOC285074 /// LOC730268	0.583334	8.65228	5.10811	2.67e-06	3.75e-05	4.31873	stable
PER2	-0.642386	11.1423	-5.10631	2.69e-06	3.77e-05	4.31205	stable
PM20D1	-1.11689	7.41943	-5.10479	2.71e-06	3.79e-05	4.30641	down
MAN1B1	0.855271	8.75992	5.10468	2.71e-06	3.79e-05	4.30601	stable
TRPV3	-0.728179	7.65805	-5.10304	2.72e-06	3.81e-05	4.29992	stable
UQCRQ	-0.598894	13.4495	-5.103	2.72e-06	3.81e-05	4.29976	stable
PPP1R15B	-0.411387	11.7975	-5.10299	2.72e-06	3.81e-05	4.29972	stable
IL10RB	-0.581662	10.8378	-5.10059	2.75e-06	3.84e-05	4.29083	stable
NR3C1	-0.814673	10.9706	-5.10032	2.75e-06	3.84e-05	4.28982	stable
HSPE1-MOB4 /// MOB4	0.43025	11.4123	5.1003	2.75e-06	3.84e-05	4.28974	stable
TOMM40	0.575923	9.7806	5.0986	2.77e-06	3.87e-05	4.28345	stable
TUBB4B	0.613595	13.0549	5.09571	2.8e-06	3.91e-05	4.27272	stable
CPSF1 /// MIR1234 /// MIR6849 /// MIR939	0.619228	9.8817	5.09544	2.8e-06	3.91e-05	4.27172	stable
KCNH3	1.02145	6.64099	5.09526	2.81e-06	3.91e-05	4.27105	up
RPL22L1	1.20838	12.2564	5.09435	2.82e-06	3.92e-05	4.26768	up
RNASE4	-1.47505	10.9171	-5.09213	2.84e-06	3.95e-05	4.25947	down
CTD-2124B8.2	0.974315	7.35466	5.09176	2.84e-06	3.96e-05	4.2581	stable
LPGAT1	1.0794	9.12966	5.09034	2.86e-06	3.98e-05	4.25283	up
KIAA1324	-1.63356	9.5671	-5.08884	2.88e-06	3.99e-05	4.24729	down
CLUL1	-1.20142	6.6839	-5.08884	2.88e-06	3.99e-05	4.24726	down
CUL7	1.52036	6.59075	5.08742	2.89e-06	4.01e-05	4.24201	up
HERC1	-0.524057	10.3183	-5.08621	2.91e-06	4.03e-05	4.23754	stable
ADK	0.612758	10.1014	5.08548	2.91e-06	4.04e-05	4.23484	stable
MTMR9LP	-1.57721	6.35243	-5.08537	2.92e-06	4.04e-05	4.23442	down
ARHGAP11A	1.41233	6.17378	5.08289	2.94e-06	4.07e-05	4.22524	up
MRPS16	0.57597	10.1818	5.08197	2.95e-06	4.09e-05	4.22182	stable
MIR6787 /// SLC16A3	1.39146	8.00114	5.08171	2.96e-06	4.09e-05	4.22088	up
FBXL6	0.759999	8.7002	5.08077	2.97e-06	4.1e-05	4.21737	stable
HYAL1	-1.99771	8.87238	-5.08048	2.97e-06	4.1e-05	4.21632	down
B3GAT1	-1.82693	5.76443	-5.07998	2.98e-06	4.11e-05	4.21445	down
SLC35D1	-0.595564	10.8262	-5.07942	2.98e-06	4.12e-05	4.21239	stable
KIAA0101	0.828567	11.7948	5.07861	2.99e-06	4.13e-05	4.20941	stable
KIF2A	1.31443	7.6434	5.07786	3e-06	4.14e-05	4.20661	up
CELA2A /// CELA2B	-1.74339	5.67277	-5.07768	3e-06	4.14e-05	4.20593	down
FBP1	-1.04202	10.6685	-5.07535	3.03e-06	4.17e-05	4.19731	down
C22orf29 /// GNB1L	1.06394	7.43481	5.0753	3.03e-06	4.17e-05	4.19714	up
RASGEF1A	2.15347	6.71318	5.07497	3.03e-06	4.17e-05	4.19592	up
SLC28A1	-0.906534	7.81282	-5.07477	3.04e-06	4.17e-05	4.19516	stable
HMGA1	0.589988	11.9603	5.07457	3.04e-06	4.17e-05	4.19445	stable
ITM2A	-1.09078	10.4976	-5.07364	3.05e-06	4.18e-05	4.191	down
PPM1K	-0.734428	10.2929	-5.07357	3.05e-06	4.18e-05	4.19074	stable
RP11-680C21.1	-1.09254	7.05882	-5.07283	3.06e-06	4.19e-05	4.188	down
SYF2	-1.04782	6.3647	-5.07258	3.06e-06	4.2e-05	4.18706	down
CENPL	0.94182	7.94732	5.07193	3.07e-06	4.2e-05	4.18469	stable
CYP3A7-CYP3AP1	-1.6083	9.02622	-5.07172	3.07e-06	4.2e-05	4.1839	down
PCDHB16	1.23153	7.00598	5.06955	3.1e-06	4.24e-05	4.17585	up
LOC100287877	-0.836343	4.08767	-5.06863	3.11e-06	4.25e-05	4.17247	stable
ADAP1	1.01198	8.79834	5.068	3.12e-06	4.26e-05	4.17014	up
ASB3 /// AX747197	-1.17127	7.02002	-5.06768	3.12e-06	4.26e-05	4.16895	down
FANCB	1.54084	4.41134	5.06697	3.13e-06	4.27e-05	4.16633	up
NCR3LG1 /// RP1-239B22.5	1.24884	7.76144	5.06531	3.15e-06	4.29e-05	4.16019	up
TXNDC2	-1.43799	6.63204	-5.06461	3.16e-06	4.3e-05	4.15761	down
ISG20	-1.1065	10.6861	-5.06442	3.16e-06	4.3e-05	4.15688	down
ZNFX1	0.793712	9.88942	5.06402	3.16e-06	4.31e-05	4.15541	stable
DPM1	0.509583	12.6448	5.06299	3.18e-06	4.32e-05	4.15163	stable
S100A4	1.18892	12.0568	5.05792	3.24e-06	4.41e-05	4.13289	up
SAMM50	-0.622619	10.461	-5.05734	3.25e-06	4.41e-05	4.13074	stable
LOC100996517 /// LOC102724364 /// SEC22B	0.616065	9.7763	5.05678	3.25e-06	4.42e-05	4.12867	stable
ANO5	-1.81467	7.59797	-5.05369	3.29e-06	4.47e-05	4.11723	down
GSE1	-0.641567	10.4062	-5.05338	3.3e-06	4.47e-05	4.1161	stable
FAM149A	-1.16323	8.28102	-5.05212	3.31e-06	4.49e-05	4.11145	down
POLB	0.532059	10.649	5.05184	3.32e-06	4.49e-05	4.11042	stable
UTP23	0.776292	9.1435	5.04918	3.35e-06	4.54e-05	4.10059	stable
NOL9	0.529355	8.94178	5.04829	3.36e-06	4.55e-05	4.09732	stable
MET	0.927606	11.3087	5.04708	3.38e-06	4.57e-05	4.09284	stable
DKFZP434K028	-1.18335	7.12393	-5.04688	3.38e-06	4.57e-05	4.09211	down
COL2A1	-1.76185	6.79126	-5.0457	3.4e-06	4.59e-05	4.08776	down
RNF208	1.36832	6.45101	5.04302	3.43e-06	4.63e-05	4.07784	up
KEAP1	0.485784	9.94808	5.04249	3.44e-06	4.64e-05	4.07591	stable
TNFSF9	1.55008	7.58477	5.0422	3.44e-06	4.64e-05	4.07483	up
RNF41	1.15537	7.69116	5.04105	3.46e-06	4.66e-05	4.0706	up
TTC27	0.461006	9.75331	5.04077	3.46e-06	4.66e-05	4.06957	stable
PPIL1	0.599786	10.224	5.04051	3.46e-06	4.66e-05	4.06861	stable
TAS2R3	-0.978906	3.96672	-5.04051	3.46e-06	4.66e-05	4.06861	stable
LMNB1	1.11599	9.75661	5.0403	3.47e-06	4.66e-05	4.06784	up
PXYLP1	0.532235	9.98857	5.03984	3.47e-06	4.67e-05	4.06612	stable
IGH /// IGHA1 /// IGHA2	-1.41189	15.0093	-5.0389	3.49e-06	4.68e-05	4.06268	down
MYLIP	1.10706	8.64316	5.03768	3.5e-06	4.7e-05	4.05815	up
CHEK2	1.07404	7.91849	5.03598	3.52e-06	4.73e-05	4.05189	up
CD302 /// LY75 /// LY75-CD302	-0.956878	10.7708	-5.03566	3.53e-06	4.73e-05	4.05073	stable
ZNF250	0.76432	8.17209	5.03479	3.54e-06	4.74e-05	4.04749	stable
SAT1	-0.422269	13.9789	-5.03476	3.54e-06	4.74e-05	4.04739	stable
HIST3H2A	0.909305	9.44085	5.034	3.55e-06	4.75e-05	4.04458	stable
ZDHHC24	1.14831	8.31684	5.03365	3.56e-06	4.76e-05	4.04329	up
SCG3	-1.7939	5.5002	-5.03352	3.56e-06	4.76e-05	4.04284	down
B3GALT6	0.530514	9.45238	5.03103	3.59e-06	4.8e-05	4.03363	stable
AP1S1	1.6926	7.23307	5.02729	3.64e-06	4.87e-05	4.01985	up
DIO2	1.64959	7.30819	5.0266	3.65e-06	4.88e-05	4.01733	up
ORC1	1.50672	5.96661	5.02547	3.67e-06	4.9e-05	4.01316	up
SMU1	0.853823	8.65625	5.02447	3.68e-06	4.91e-05	4.00947	stable
PITX1	1.16517	7.59373	5.0244	3.68e-06	4.91e-05	4.00921	up
POLR3G	0.920014	7.16527	5.02385	3.69e-06	4.92e-05	4.00717	stable
AP4M1	1.4713	7.01617	5.02362	3.7e-06	4.92e-05	4.00636	up
FBXO8	-0.480105	9.93127	-5.02239	3.71e-06	4.94e-05	4.0018	stable
YPEL5	-0.531437	11.6319	-5.02231	3.71e-06	4.94e-05	4.00153	stable
ZNHIT6	0.525232	9.63948	5.02192	3.72e-06	4.94e-05	4.00009	stable
PLA2G15	1.30595	7.25722	5.02072	3.74e-06	4.96e-05	3.99567	up
C6	-0.980649	8.45188	-5.01958	3.75e-06	4.98e-05	3.99147	stable
FAM216A	0.851921	8.37275	5.01435	3.83e-06	5.08e-05	3.9722	stable
WDR89	0.701895	7.29682	5.01325	3.85e-06	5.1e-05	3.96816	stable
TSEN34	0.450025	10.8494	5.01263	3.85e-06	5.11e-05	3.9659	stable
LOC150776 /// SMPD4	0.537732	9.13376	5.01074	3.88e-06	5.14e-05	3.95892	stable
HSPBP1	0.950904	8.87675	5.0103	3.89e-06	5.15e-05	3.95731	stable
RAD51D	1.20542	7.04998	5.00955	3.9e-06	5.16e-05	3.95453	up
NCK1	0.823532	9.38738	5.00911	3.91e-06	5.17e-05	3.95292	stable
MAD1L1	1.25692	8.05832	5.0082	3.92e-06	5.18e-05	3.94957	up
PNOC	-1.47907	7.67517	-5.00652	3.95e-06	5.21e-05	3.94342	down
DDX20	0.470834	9.6101	5.00295	4e-06	5.28e-05	3.93026	stable
PRPS1	0.565687	8.71969	5.0024	4.01e-06	5.29e-05	3.92826	stable
SRGAP2 /// SRGAP2B /// SRGAP2C	0.789326	9.10683	5.00094	4.03e-06	5.31e-05	3.92289	stable
RNF212B	-1.26403	6.95299	-4.99976	4.05e-06	5.34e-05	3.91855	down
GPSM2	1.6916	7.90073	4.99876	4.06e-06	5.35e-05	3.9149	up
LOC101927746	1.50002	4.73576	4.99545	4.12e-06	5.42e-05	3.90273	up
HUS1	0.851103	8.47639	4.99375	4.14e-06	5.45e-05	3.89648	stable
STK31	1.97643	6.26732	4.99347	4.15e-06	5.45e-05	3.89543	up
NUCB2	-0.715299	11.3088	-4.99263	4.16e-06	5.47e-05	3.89235	stable
F13A1	-1.40183	10.1087	-4.99112	4.18e-06	5.5e-05	3.88682	down
NINJ1	0.877032	9.52161	4.99012	4.2e-06	5.51e-05	3.88314	stable
CLEC5A	1.7227	5.99729	4.98986	4.21e-06	5.52e-05	3.88219	up
SEC22B	-0.740529	12.6233	-4.98714	4.25e-06	5.57e-05	3.87221	stable
C2orf74 /// KIAA1841	-1.06359	8.47901	-4.98696	4.25e-06	5.57e-05	3.87154	down
SNHG16 /// SNORD1A /// SNORD1C	0.574	10.9841	4.98478	4.29e-06	5.62e-05	3.86354	stable
RPS16	0.380104	14.1462	4.98275	4.32e-06	5.65e-05	3.85609	stable
RBBP4	0.518288	11.3314	4.98275	4.32e-06	5.65e-05	3.85609	stable
MAP2K5	0.954139	7.58821	4.98024	4.36e-06	5.7e-05	3.84687	stable
LPAR1	-0.873822	9.30336	-4.97849	4.39e-06	5.74e-05	3.84048	stable
ZNF593	0.605954	10.016	4.97437	4.46e-06	5.82e-05	3.82536	stable
DNA2	0.788511	8.49409	4.97429	4.46e-06	5.82e-05	3.82507	stable
HSPB8	-1.0357	10.0664	-4.97354	4.48e-06	5.84e-05	3.82232	down
SYNGR4	1.15929	6.34539	4.97238	4.5e-06	5.86e-05	3.81808	up
ZFP64	0.418776	10.6421	4.97131	4.51e-06	5.88e-05	3.81414	stable
C1orf54	1.02227	9.28645	4.97073	4.52e-06	5.89e-05	3.81202	up
ERI1	0.746214	9.04175	4.97024	4.53e-06	5.9e-05	3.81022	stable
MARVELD1	0.844789	9.20384	4.9702	4.53e-06	5.9e-05	3.81006	stable
BCL2A1	1.65084	9.32777	4.96982	4.54e-06	5.9e-05	3.80867	up
VAMP8	-0.437201	12.5399	-4.9678	4.57e-06	5.94e-05	3.80127	stable
KRT222	-1.52498	5.03717	-4.96618	4.6e-06	5.98e-05	3.79533	down
NCOR1	-0.415393	10.8982	-4.96394	4.64e-06	6.02e-05	3.78714	stable
RP5-1039K5.17	-0.985381	7.62016	-4.96381	4.64e-06	6.02e-05	3.78668	stable
ANKRD29	-1.4742	7.9064	-4.96378	4.65e-06	6.02e-05	3.78657	down
PATZ1	0.621365	8.45016	4.96355	4.65e-06	6.02e-05	3.78572	stable
SCAF1	0.956991	7.45612	4.96352	4.65e-06	6.02e-05	3.7856	stable
C9orf78	0.432282	9.85172	4.96279	4.66e-06	6.04e-05	3.78291	stable
ATR	0.9926	8.21271	4.96254	4.67e-06	6.04e-05	3.78203	stable
CKAP2 /// IGLC1 /// IGLV3-1 /// IGLV3-1 /// IGLV@	-1.38757	10.726	-4.96241	4.67e-06	6.04e-05	3.78154	down
SNAPC1	0.780825	8.45253	4.95952	4.72e-06	6.1e-05	3.77093	stable
TSKU	-0.719214	10.0887	-4.95785	4.75e-06	6.14e-05	3.76483	stable
PTPRA	0.39035	10.2917	4.95671	4.77e-06	6.16e-05	3.76066	stable
ICMT	0.556484	10.3743	4.95668	4.77e-06	6.16e-05	3.76057	stable
TRNAU1AP	1.10542	7.49902	4.95559	4.79e-06	6.18e-05	3.75655	up
PIFO	-1.20892	8.02754	-4.95541	4.8e-06	6.18e-05	3.75592	down
SNRPD3	0.533346	11.7785	4.95509	4.8e-06	6.18e-05	3.75473	stable
PCM1	0.589868	10.892	4.95507	4.8e-06	6.18e-05	3.75466	stable
CPXM1	1.5408	6.28472	4.95469	4.81e-06	6.19e-05	3.75328	up
TYMS	1.12551	9.36939	4.95431	4.82e-06	6.19e-05	3.75189	up
POLG2	0.665348	8.06601	4.95423	4.82e-06	6.19e-05	3.75158	stable
CBX8	0.936836	6.02279	4.95418	4.82e-06	6.19e-05	3.75139	stable
KAL1	0.933268	8.08262	4.95303	4.84e-06	6.21e-05	3.7472	stable
RP4-539M6.21	1.46019	6.80657	4.95025	4.89e-06	6.28e-05	3.73702	up
MYD88	-0.47496	12.0562	-4.95001	4.9e-06	6.28e-05	3.73614	stable
AP3D1	-0.429647	11.6342	-4.94982	4.9e-06	6.28e-05	3.73546	stable
HSPD1	1.15383	12.1225	4.94936	4.91e-06	6.29e-05	3.73379	up
SNUPN	0.607655	9.77542	4.94919	4.91e-06	6.29e-05	3.73313	stable
ME1	-1.33514	10.3421	-4.9483	4.93e-06	6.31e-05	3.72988	down
CCDC157	-0.836515	7.46165	-4.94753	4.94e-06	6.32e-05	3.7271	stable
CEP135	0.606374	8.35062	4.94563	4.98e-06	6.36e-05	3.72012	stable
NUP35	0.38551	10.3474	4.94536	4.98e-06	6.37e-05	3.71915	stable
RAD1	0.745815	8.67075	4.94458	5e-06	6.38e-05	3.7163	stable
KBTBD12	-1.13836	7.36948	-4.94413	5.01e-06	6.39e-05	3.71464	down
FAM114A2	-0.414529	8.97797	-4.94407	5.01e-06	6.39e-05	3.71442	stable
ANKRD36B	-1.12293	9.69878	-4.94398	5.01e-06	6.39e-05	3.71408	down
CST4	1.40322	8.90372	4.94372	5.01e-06	6.39e-05	3.71315	up
CRBN	-0.510079	9.98838	-4.94227	5.04e-06	6.42e-05	3.70783	stable
RARS	0.610667	10.8699	4.93892	5.11e-06	6.5e-05	3.69559	stable
CCNJL	-1.16496	6.85513	-4.93861	5.11e-06	6.5e-05	3.69448	down
SLC25A5	-0.393905	13.8849	-4.93689	5.15e-06	6.54e-05	3.68818	stable
LIMCH1	-0.843394	8.1752	-4.93587	5.17e-06	6.56e-05	3.68447	stable
AIMP2	0.460007	11.0078	4.93563	5.17e-06	6.57e-05	3.68358	stable
IL13RA1	0.517358	11.3069	4.93547	5.17e-06	6.57e-05	3.68299	stable
NUBP1	-0.400287	10.0045	-4.93392	5.2e-06	6.6e-05	3.67733	stable
MIAT	-1.30235	6.99551	-4.93344	5.21e-06	6.61e-05	3.67558	down
EDNRA	1.56298	7.79273	4.9297	5.29e-06	6.7e-05	3.66192	up
MSRB1	0.771525	10.2005	4.92804	5.32e-06	6.74e-05	3.65588	stable
CUL4A	0.489658	9.53671	4.92786	5.33e-06	6.74e-05	3.65522	stable
ZNF540	-1.40339	5.52526	-4.92645	5.35e-06	6.77e-05	3.65008	down
TAF1A	0.596526	7.56644	4.92573	5.37e-06	6.79e-05	3.64744	stable
NAB2	1.17561	7.6204	4.92549	5.37e-06	6.79e-05	3.64658	up
SYNCRIP	0.669425	8.78294	4.92516	5.38e-06	6.8e-05	3.64536	stable
OCEL1	-0.516097	9.3945	-4.92501	5.38e-06	6.8e-05	3.6448	stable
GABARAP	-0.348986	13.5135	-4.9246	5.39e-06	6.8e-05	3.64331	stable
GFM2	-0.441539	10.5564	-4.92397	5.4e-06	6.82e-05	3.64101	stable
SMAP1	-0.684148	11.3576	-4.9232	5.42e-06	6.83e-05	3.63823	stable
MMP7	1.67666	10.0314	4.92246	5.44e-06	6.85e-05	3.63553	up
MAGEA6	2.93524	7.3553	4.92215	5.44e-06	6.85e-05	3.63439	up
CCND2	1.83021	7.93371	4.92201	5.45e-06	6.85e-05	3.63387	up
SEMA4B	0.988115	10.1934	4.92144	5.46e-06	6.86e-05	3.6318	stable
TCN1	-2.06513	11.3706	-4.92131	5.46e-06	6.86e-05	3.6313	down
SLC29A2	1.33041	6.44657	4.92097	5.47e-06	6.87e-05	3.63007	up
LINC01356	1.25445	6.17795	4.9209	5.47e-06	6.87e-05	3.62983	up
CD55	1.27956	12.1274	4.92021	5.48e-06	6.88e-05	3.62732	up
UBAC2	0.882776	9.32978	4.9201	5.48e-06	6.88e-05	3.62692	stable
SCP2	-0.603382	12.7303	-4.91951	5.5e-06	6.89e-05	3.62476	stable
LASP1	-0.397924	13.1199	-4.91579	5.58e-06	6.99e-05	3.61117	stable
TNFRSF10A	1.17469	7.61007	4.91432	5.61e-06	7.02e-05	3.60584	up
TTC28	-0.68041	8.86849	-4.91358	5.62e-06	7.04e-05	3.60313	stable
TMEM263	-0.520871	11.4397	-4.91312	5.63e-06	7.05e-05	3.60146	stable
NR2F2	-0.863467	9.15134	-4.9128	5.64e-06	7.05e-05	3.60029	stable
IMPG2	-1.30923	5.24405	-4.91261	5.64e-06	7.05e-05	3.59958	down
CCRN4L	0.894384	7.32426	4.91135	5.67e-06	7.08e-05	3.59502	stable
BCL6	0.746933	9.8833	4.9111	5.68e-06	7.09e-05	3.5941	stable
YEATS4	0.490324	9.25382	4.91081	5.68e-06	7.09e-05	3.59304	stable
ACTG1P4 /// AMY2B /// RNPC3	-0.514316	8.98045	-4.91079	5.68e-06	7.09e-05	3.59298	stable
CYP2S1	-1.101	10.7496	-4.90918	5.72e-06	7.13e-05	3.58711	down
PLOD1	0.556886	10.1409	4.9081	5.74e-06	7.15e-05	3.58316	stable
AC009502.4	-0.949721	8.3338	-4.90599	5.79e-06	7.21e-05	3.57546	stable
THNSL1	1.01658	6.95565	4.90428	5.82e-06	7.25e-05	3.56925	up
LYVE1	-1.42557	8.00151	-4.90378	5.84e-06	7.26e-05	3.56743	down
PSMB7	0.500358	12.2155	4.90376	5.84e-06	7.26e-05	3.56734	stable
AGTRAP	0.577893	9.19901	4.90313	5.85e-06	7.27e-05	3.56504	stable
PPAP2B	-0.955608	10.7578	-4.90093	5.9e-06	7.33e-05	3.55704	stable
ADORA2B	1.03672	8.43509	4.89878	5.95e-06	7.38e-05	3.54923	up
AMIGO2	1.15111	9.34593	4.8978	5.97e-06	7.41e-05	3.54564	up
MIS18A	0.651986	8.85305	4.89623	6e-06	7.45e-05	3.53994	stable
TMEM191A	1.32584	6.09584	4.89517	6.03e-06	7.47e-05	3.53609	up
HMBS	0.498025	9.73951	4.89299	6.08e-06	7.53e-05	3.52815	stable
GMCL1	0.778348	9.17214	4.89251	6.09e-06	7.54e-05	3.5264	stable
HMGN1 /// LOC101927733	0.365317	12.9348	4.89222	6.1e-06	7.54e-05	3.52535	stable
HCAR3	2.87449	6.69291	4.88994	6.15e-06	7.61e-05	3.51705	up
LMNA	1.08484	10.4431	4.88928	6.17e-06	7.62e-05	3.51466	up
RBMS2	1.09605	6.92149	4.88847	6.18e-06	7.64e-05	3.5117	up
RTN2	1.13721	7.28319	4.88629	6.24e-06	7.7e-05	3.50379	up
TRMT61A	0.670963	7.76647	4.88624	6.24e-06	7.7e-05	3.5036	stable
GNAQ	-0.448679	11.7451	-4.88583	6.25e-06	7.7e-05	3.50211	stable
CPE	-1.75768	9.0468	-4.88465	6.27e-06	7.73e-05	3.49782	down
TTC38	-0.956885	5.78067	-4.88079	6.37e-06	7.84e-05	3.4838	stable
LOC497256	-0.577207	2.73481	-4.87969	6.39e-06	7.87e-05	3.47981	stable
RASSF1	1.51812	7.48744	4.87953	6.4e-06	7.87e-05	3.47921	up
ANKMY1	-1.14734	5.64616	-4.87668	6.47e-06	7.95e-05	3.46889	down
BMS1P20	-1.3595	10.9096	-4.87575	6.49e-06	7.98e-05	3.46548	down
ZNF473	0.797853	8.00451	4.87414	6.53e-06	8.02e-05	3.45966	stable
IGH /// IGHA1 /// IGHA2 /// IGHD /// IGHG1 /// IGHG2 /// IGHG3 /// IGHM /// IGHV4-31	-1.13849	10.4902	-4.87392	6.53e-06	8.03e-05	3.45884	down
LAP3	0.739497	12.2865	4.87325	6.55e-06	8.04e-05	3.45642	stable
PSMD4	0.448344	11.7179	4.87314	6.55e-06	8.04e-05	3.456	stable
SRD5A1	0.798002	9.88443	4.87269	6.56e-06	8.05e-05	3.45437	stable
EXOC3L1	1.34171	5.49624	4.87254	6.57e-06	8.05e-05	3.45386	up
TMEM173	0.733966	9.00388	4.87203	6.58e-06	8.06e-05	3.45199	stable
HDLBP	-0.419022	11.7626	-4.87091	6.61e-06	8.09e-05	3.44792	stable
RELT	0.838989	6.73415	4.86983	6.64e-06	8.12e-05	3.444	stable
ACADVL	-0.549079	11.7689	-4.869	6.66e-06	8.14e-05	3.44099	stable
LINC00893	-1.33469	5.90068	-4.86486	6.76e-06	8.27e-05	3.42597	down
EPCAM	0.66782	13.8901	4.86387	6.79e-06	8.29e-05	3.42239	stable
CHCHD2	0.365628	13.8607	4.86359	6.79e-06	8.3e-05	3.42136	stable
MIR1244-3	0.36951	13.7938	4.86099	6.86e-06	8.38e-05	3.41195	stable
ZNF582	-0.713737	8.66335	-4.86041	6.88e-06	8.39e-05	3.40982	stable
WIPI1	-0.607887	9.67973	-4.8603	6.88e-06	8.39e-05	3.40943	stable
NUP153	0.560891	10.6276	4.85998	6.89e-06	8.39e-05	3.40829	stable
PTPRH	-1.1317	9.61907	-4.85896	6.91e-06	8.42e-05	3.40458	down
POLR2G	0.403132	11.2378	4.85872	6.92e-06	8.43e-05	3.40371	stable
WDR34	0.690905	10.0181	4.85845	6.93e-06	8.43e-05	3.40273	stable
TGS1	0.439955	9.90944	4.85658	6.98e-06	8.48e-05	3.39595	stable
UNC119	1.02906	7.26227	4.85649	6.98e-06	8.48e-05	3.39564	up
ARID4B /// RBM34	0.505685	10.3596	4.85557	7e-06	8.51e-05	3.3923	stable
NTMT1	0.713601	8.90721	4.85502	7.02e-06	8.52e-05	3.39029	stable
CYFIP2	-1.06295	9.8558	-4.85463	7.03e-06	8.53e-05	3.38888	down
AC004941.5	1.00421	9.01458	4.85418	7.04e-06	8.54e-05	3.38724	up
HNRNPA2B1	0.340859	13.8813	4.85269	7.08e-06	8.58e-05	3.38185	stable
CDC25C	1.21411	7.49354	4.85263	7.08e-06	8.58e-05	3.38162	up
FAM174A	-0.736552	10.8211	-4.852	7.1e-06	8.6e-05	3.37936	stable
TRH	-0.946713	6.00724	-4.85138	7.11e-06	8.61e-05	3.37712	stable
TWSG1	1.35201	7.35961	4.85042	7.14e-06	8.64e-05	3.37363	up
FBXW4	-0.395455	10.2234	-4.84969	7.16e-06	8.66e-05	3.371	stable
WFDC10A	-1.37913	5.55402	-4.8485	7.19e-06	8.69e-05	3.36666	down
CLEC4G	-1.4478	5.50749	-4.84692	7.24e-06	8.74e-05	3.36094	down
TAS1R2	-1.45606	6.10592	-4.84428	7.31e-06	8.82e-05	3.35138	down
DUXAP10	2.188	5.42974	4.8426	7.35e-06	8.88e-05	3.34532	up
RHBDD3	0.749298	8.18649	4.84224	7.36e-06	8.88e-05	3.34402	stable
SACS	0.870492	8.72516	4.84197	7.37e-06	8.89e-05	3.34305	stable
SLC16A9	-1.63978	7.2754	-4.84112	7.4e-06	8.91e-05	3.33994	down
MYOF	0.720915	11.8194	4.84034	7.42e-06	8.93e-05	3.33715	stable
CP	2.29925	7.18233	4.84025	7.42e-06	8.93e-05	3.33681	up
HECW2	0.813263	7.94993	4.84019	7.42e-06	8.93e-05	3.3366	stable
PTCD3	0.508893	9.88481	4.8397	7.44e-06	8.94e-05	3.33483	stable
MMP10	1.021	7.64608	4.83908	7.45e-06	8.96e-05	3.33257	up
COPS5	0.422945	12.0913	4.83801	7.48e-06	8.99e-05	3.32871	stable
WHSC1	1.39819	7.04089	4.83674	7.52e-06	9.03e-05	3.32411	up
ANAPC15	-0.451872	10.0398	-4.83472	7.58e-06	9.09e-05	3.3168	stable
LHPP	-0.658872	9.06633	-4.83452	7.58e-06	9.09e-05	3.31607	stable
C12orf5	0.610654	10.0034	4.83359	7.61e-06	9.12e-05	3.31271	stable
NCAPD2	0.804592	8.93168	4.833	7.63e-06	9.14e-05	3.31059	stable
PPP1R18	1.18251	9.6743	4.8298	7.72e-06	9.24e-05	3.299	up
HNMT	-1.34189	6.23732	-4.82922	7.74e-06	9.26e-05	3.29693	down
TIMM10	0.494612	10.9396	4.82918	7.74e-06	9.26e-05	3.29677	stable
PPP2R4	0.726013	9.33051	4.8281	7.77e-06	9.29e-05	3.29286	stable
CEP78	1.15039	7.36389	4.82768	7.78e-06	9.3e-05	3.29136	up
RFWD3	0.920574	7.99966	4.82605	7.83e-06	9.35e-05	3.28545	stable
PDCD11	0.41301	9.46751	4.82542	7.85e-06	9.37e-05	3.28317	stable
WLS	-0.777394	10.6888	-4.82539	7.85e-06	9.37e-05	3.28307	stable
SLC7A5	0.800875	9.99012	4.82498	7.86e-06	9.37e-05	3.28162	stable
PIN1	1.3893	8.46364	4.82468	7.87e-06	9.38e-05	3.2805	up
MIPEP	0.673001	9.53198	4.82439	7.88e-06	9.39e-05	3.27948	stable
GMPR	-1.19031	8.15418	-4.82365	7.9e-06	9.41e-05	3.27679	down
IFNL2	-0.933538	8.2269	-4.82195	7.95e-06	9.46e-05	3.27065	stable
CNFN	1.54627	5.42037	4.8175	8.08e-06	9.62e-05	3.25457	up
PON2	0.787176	11.6709	4.81636	8.12e-06	9.65e-05	3.25046	stable
DPY30 /// MEMO1	0.821802	9.30537	4.8161	8.13e-06	9.66e-05	3.24955	stable
EGLN2 /// RAB4B-EGLN2	0.476928	9.33183	4.81426	8.18e-06	9.72e-05	3.24291	stable
RAB4A /// SPHAR	-0.621063	11.0571	-4.8138	8.2e-06	9.73e-05	3.24124	stable
CDT1	1.09029	7.55549	4.81039	8.3e-06	9.85e-05	3.22891	up
REG1A	-2.73809	12.9138	-4.8095	8.33e-06	9.88e-05	3.22571	down
HAPLN1	-1.72875	7.88467	-4.80735	8.4e-06	9.96e-05	3.21796	down
ADAM6	-0.978453	6.42884	-4.80725	8.4e-06	9.96e-05	3.2176	stable
RNF114	0.509839	10.4764	4.80369	8.52e-06	0.00010085	3.20477	stable
RRN3	0.53252	9.87194	4.80339	8.52e-06	0.000100912	3.2037	stable
CHRM3	-1.2263	7.97715	-4.80103	8.6e-06	0.000101761	3.19518	down
VSTM2L	-1.24251	6.55152	-4.80037	8.62e-06	0.000101937	3.1928	down
LOC100130872 /// SPON2	0.675834	10.2021	4.8003	8.62e-06	0.000101937	3.19256	stable
BBS1	-0.499406	10.0223	-4.79982	8.64e-06	0.000102069	3.19084	stable
PDXP /// SH3BP1	1.21579	8.35341	4.79882	8.67e-06	0.000102365	3.1872	up
PCSK5	1.68156	7.6145	4.79879	8.67e-06	0.000102365	3.1871	up
CCDC101	1.13497	7.21932	4.79825	8.69e-06	0.000102499	3.18517	up
LOC101928061 /// SERP1	-0.439012	12.045	-4.79807	8.7e-06	0.000102499	3.18452	stable
ZSCAN31	-0.968088	8.18915	-4.79804	8.7e-06	0.000102499	3.1844	stable
NUP93	0.769771	9.07092	4.79691	8.73e-06	0.000102882	3.18035	stable
BAIAP2L2	1.61653	6.34265	4.79675	8.74e-06	0.000102894	3.17976	up
MEI1	-0.677031	9.34026	-4.79584	8.77e-06	0.000103192	3.1765	stable
[truncated: 21,522 more rows]
